# Supplementary material for: Gene Expression Analysis for Drought Tolerance in Early Stage of Potato Plant Development
Source: Biology (Basel). 2024 Oct 23;13(11):857. doi: 10.3390/biology13110857 (PMC11591961; doi:10.3390/biology13110857)
Supplement: Supplementary file 1 [file biology-13-00857-s001.zip]

Archive with 3 entries (3 files):
- s1.xlsx
- s2.pdf
- s3.pdf
