# Supplementary material for: Gene Expression Analysis for Drought Tolerance in Early Stage of Potato Plant Development
Source: Biology (Basel). 2024 Oct 23;13(11):857. doi: 10.3390/biology13110857 (PMC11591961; doi:10.3390/biology13110857)
Supplement: Supplementary file 1 [file biology-13-00857-s001.zip › s1.xlsx]

## Sheet: S1 correlation
	Photosynthetic activity	Plant height (cm)	Length of roots (cm)	Number of internodes (pcs)	Number of leaves (pcs)	Number of roots (pcs)
control samples
Photosynthetic activity	1	0.079	0.3516	-0.6853	-0.9732	-0.6027
Plant height (cm)	0.079	1	0.7725	-0.7229	-0.208	0.0595
Length of roots (cm)	0.3516	0.7725	1	-0.9013	-0.5466	-0.5113
Number of internodes (pcs)	-0.6853	-0.7229	-0.9013	1	0.8085	0.52
Number of leaves (pcs)	-0.9732	-0.208	-0.5466	0.8085	1	0.6953
Number of roots (pcs)	-0.6027	0.0595	-0.5113	0.52	0.6953	1
	PEG-6000 treated samples
Photosynthetic activity	1	0.8558	0.1004	-0.4978	-0.7704	-0.2288
Plant height (cm)	0.8558	1	-0.1893	-0.1631	-0.6589	0.1869
Length of roots (cm)	0.1004	-0.1893	1	0.1503	0.4338	0.0984
Number of internodes (pcs)	-0.4978	-0.1631	0.1503	1	0.8054	0.7646
Number of leaves (pcs)	-0.7704	-0.6589	0.4338	0.8054	1	0.5188
Number of roots (pcs)	-0.2288	0.1869	0.0984	0.7646	0.5188	1

## Sheet: S2 PCA
	Prin1	Prin2	Prin3	Prin4	Prin5	Prin6
Photosynthetic activity	0.1166	0.6803	-0.4595	0.4892	0.1857	0.1959
Plant height (cm)	0.4381	0.4172	-0.1054	-0.5316	-0.051	-0.5809
Length of roots (cm)	0.2819	0.3613	0.8575	0.168	0.0077	0.162
Number of internodes (pcs)	0.4932	-0.247	-0.1139	0.4299	-0.6957	-0.117
Number of leaves (pcs)	0.4503	-0.395	0.0063	0.2976	0.6892	-0.2781
Number of roots (pcs)	0.5184	-0.1239	-0.1709	-0.4198	0.0603	0.7118
Proportion of variance	0.5556	0.2747	0.1264	0.0266	0.0167	0.0097
Cumulative proportion	0.55	0.83	0.95	0.97	0.99	1

## Sheet: S3 statistics
Cultivars	Photosynthetic activity		Plant height (cm)		Length of roots (cm)		Number of internodes (pcs)		Number of leaves (pcs)		Number of roots (pcs)
	conc	p-value	conc	p-value	conc	p-value	conc	p-value	conc	p-value	conc	p-value
Yagodnyi 19-C	0.656	0.0156	11.3	0.0001	3.8	0.0015	8.6	NS	13.4	0.0176	14.4	0.0005
Yagodnyi 19-PEG	0.685		8.2		2.9		7.5		7.9		10.2
Gala-C	0.685	0.0005	9.7	0.0002	4.5	NS	9.5	NS	11.2	0.046	12.9	NS
Gala-PEG	0.635		7		4.3		8.5		10.1		12.3
Aksor-C	0.686	0.0021	9.1	0.0001	4.1	0.0001	9.6	0.0001	11.1	0.0001	14.6	0.0001
Aksor-PEG	0.635		6.4		2.6		6.9		8		10.6
Tyan Shanskyi-C	0.69	0.0001	12.3	0.0001	7.8	0.0001	8.3	0.0003	9.4	0.0001	12.6	0.0257
Tyan Shanskyi-PEG	0.741		9.1		4.5		6.6		7.3		10.3
Shagalaly-C	0.69	0.0001	12	0.0001	5.2	NS	8.9	0.0001	10.6	NS	15.7	0.0001
Shagalaly-PEG	0.619		3.8		4.6		7.3		9.6		9.8

## Sheet: S4 expression data
group	primer	day	rel_conc	rep	type
1-c-s-0	DREB14	0	0.01	1	stem
1-c-s-0	DREB14	0	0.01	2	stem
1-c-s-0	DREB14	0	0.01	3	stem
1-c-s-0	ER24	0	0.01	1	stem
1-c-s-0	ER24	0	0.01	2	stem
1-c-s-0	ER24	0	0.01	3	stem
1-c-s-0	NF	0	1.17	1	stem
1-c-s-0	NF	0	1.12	2	stem
1-c-s-0	NF	0	1.13	3	stem
1-c-s-0	NUM	0	0.03	1	stem
1-c-s-0	NUM	0	0.03	2	stem
1-c-s-0	NUM	0	0.03	3	stem
1-c-s-0	PP2C	0	0.01	1	stem
1-c-s-0	PP2C	0	0.01	2	stem
1-c-s-0	PP2C	0	0.01	3	stem
1-c-s-0	TAS14	0	0.01	1	stem
1-c-s-0	TAS14	0	0.01	2	stem
1-c-s-0	TAS14	0	0.01	3	stem
1-t-s-0	DREB14	0	0.01	1	stem
1-t-s-0	DREB14	0	0.01	2	stem
1-t-s-0	DREB14	0	0.01	3	stem
1-t-s-0	ER24	0	0.01	1	stem
1-t-s-0	ER24	0	0.01	2	stem
1-t-s-0	ER24	0	0.01	3	stem
1-t-s-0	NF	0	1.21	1	stem
1-t-s-0	NF	0	1.13	2	stem
1-t-s-0	NF	0	1.08	3	stem
1-t-s-0	NUM	0	3.38	1	stem
1-t-s-0	NUM	0	3.45	2	stem
1-t-s-0	NUM	0	3.04	3	stem
1-t-s-0	PP2C	0	0.31	1	stem
1-t-s-0	PP2C	0	0.31	2	stem
1-t-s-0	PP2C	0	0.31	3	stem
1-t-s-0	TAS14	0	0.01	1	stem
1-t-s-0	TAS14	0	0.01	2	stem
1-t-s-0	TAS14	0	0.01	3	stem
2-c-s-0	DREB14	0	1.45	1	stem
2-c-s-0	DREB14	0	1.34	2	stem
2-c-s-0	DREB14	0	1.59	3	stem
2-c-s-0	ER24	0	0.01	1	stem
2-c-s-0	ER24	0	0.01	2	stem
2-c-s-0	ER24	0	0.01	3	stem
2-c-s-0	NF	0	0.28	1	stem
2-c-s-0	NF	0	0.3	2	stem
2-c-s-0	NF	0	0.29	3	stem
2-c-s-0	NUM	0	0.39	1	stem
2-c-s-0	NUM	0	0.35	2	stem
2-c-s-0	NUM	0	0.4	3	stem
2-c-s-0	PP2C	0	0.01	1	stem
2-c-s-0	PP2C	0	0.01	2	stem
2-c-s-0	PP2C	0	0.01	3	stem
2-c-s-0	TAS14	0	0.73	1	stem
2-c-s-0	TAS14	0	0.64	2	stem
2-c-s-0	TAS14	0	0.64	3	stem
2-t-s-0	DREB14	0	0.25	1	stem
2-t-s-0	DREB14	0	0.24	2	stem
2-t-s-0	DREB14	0	0.23	3	stem
2-t-s-0	ER24	0	0.01	1	stem
2-t-s-0	ER24	0	0.01	2	stem
2-t-s-0	ER24	0	0.01	3	stem
2-t-s-0	NF	0	0.01	1	stem
2-t-s-0	NF	0	0.01	2	stem
2-t-s-0	NF	0	0.01	3	stem
2-t-s-0	NUM	0	0.01	1	stem
2-t-s-0	NUM	0	0.01	2	stem
2-t-s-0	NUM	0	0.01	3	stem
2-t-s-0	PP2C	0	0.01	1	stem
2-t-s-0	PP2C	0	0.01	2	stem
2-t-s-0	PP2C	0	0.01	3	stem
2-t-s-0	TAS14	0	0.01	1	stem
2-t-s-0	TAS14	0	0.01	2	stem
2-t-s-0	TAS14	0	0.01	3	stem
1-c-s-1	DREB14	1	7.34	1	stem
1-c-s-1	DREB14	1	7	2	stem
1-c-s-1	DREB14	1	7.08	3	stem
1-c-s-1	ER24	1	36.55	1	stem
1-c-s-1	ER24	1	34.72	2	stem
1-c-s-1	ER24	1	36.49	3	stem
1-c-s-1	NF	1	21.48	1	stem
1-c-s-1	NF	1	23.14	2	stem
1-c-s-1	NF	1	20.96	3	stem
1-c-s-1	NUM	1	272.33	1	stem
1-c-s-1	NUM	1	265.19	2	stem
1-c-s-1	NUM	1	254.84	3	stem
1-c-s-1	PP2C	1	1.95	1	stem
1-c-s-1	PP2C	1	2.06	2	stem
1-c-s-1	PP2C	1	2.26	3	stem
1-c-s-1	TAS14	1	13.27	1	stem
1-c-s-1	TAS14	1	14.03	2	stem
1-c-s-1	TAS14	1	12.15	3	stem
1-t-s-1	DREB14	1	28.59	1	stem
1-t-s-1	DREB14	1	30.82	2	stem
1-t-s-1	DREB14	1	27.95	3	stem
1-t-s-1	ER24	1	2559.59	1	stem
1-t-s-1	ER24	1	2546.07	2	stem
1-t-s-1	ER24	1	2383.54	3	stem
1-t-s-1	NF	1	14413.1	1	stem
1-t-s-1	NF	1	13661.8	2	stem
1-t-s-1	NF	1	14837.5	3	stem
1-t-s-1	NUM	1	760.76	1	stem
1-t-s-1	NUM	1	817.4	2	stem
1-t-s-1	NUM	1	788.36	3	stem
1-t-s-1	PP2C	1	2023.65	1	stem
1-t-s-1	PP2C	1	2147.83	2	stem
1-t-s-1	PP2C	1	1976.24	3	stem
1-t-s-1	TAS14	1	3281.41	1	stem
1-t-s-1	TAS14	1	3084.59	2	stem
1-t-s-1	TAS14	1	3684.33	3	stem
2-c-s-1	DREB14	1	0.95	1	stem
2-c-s-1	DREB14	1	0.97	2	stem
2-c-s-1	DREB14	1	0.84	3	stem
2-c-s-1	ER24	1	1.34	1	stem
2-c-s-1	ER24	1	1.45	2	stem
2-c-s-1	ER24	1	1.41	3	stem
2-c-s-1	NF	1	2.49	1	stem
2-c-s-1	NF	1	2.23	2	stem
2-c-s-1	NF	1	2.45	3	stem
2-c-s-1	NUM	1	3.37	1	stem
2-c-s-1	NUM	1	2.96	2	stem
2-c-s-1	NUM	1	3.87	3	stem
2-c-s-1	PP2C	1	3.59	1	stem
2-c-s-1	PP2C	1	3.34	2	stem
2-c-s-1	PP2C	1	3.42	3	stem
2-c-s-1	TAS14	1	2.15	1	stem
2-c-s-1	TAS14	1	1.95	2	stem
2-c-s-1	TAS14	1	2.38	3	stem
2-t-s-1	DREB14	1	0.35	1	stem
2-t-s-1	DREB14	1	0.35	2	stem
2-t-s-1	DREB14	1	0.32	3	stem
2-t-s-1	ER24	1	0.43	1	stem
2-t-s-1	ER24	1	0.45	2	stem
2-t-s-1	ER24	1	0.47	3	stem
2-t-s-1	NF	1	0.15	1	stem
2-t-s-1	NF	1	0.19	2	stem
2-t-s-1	NF	1	0.2	3	stem
2-t-s-1	NUM	1	0.23	1	stem
2-t-s-1	NUM	1	0.25	2	stem
2-t-s-1	NUM	1	0.3	3	stem
2-t-s-1	PP2C	1	7.24	1	stem
2-t-s-1	PP2C	1	6.65	2	stem
2-t-s-1	PP2C	1	6.84	3	stem
2-t-s-1	TAS14	1	0.38	1	stem
2-t-s-1	TAS14	1	0.38	2	stem
2-t-s-1	TAS14	1	0.38	3	stem
1-c-s-2	DREB14	2	1.24	1	stem
1-c-s-2	DREB14	2	1.18	2	stem
1-c-s-2	DREB14	2	1.18	3	stem
1-c-s-2	ER24	2	0.13	1	stem
1-c-s-2	ER24	2	0.12	2	stem
1-c-s-2	ER24	2	0.14	3	stem
1-c-s-2	NF	2	0.11	1	stem
1-c-s-2	NF	2	0.11	2	stem
1-c-s-2	NF	2	0.08	3	stem
1-c-s-2	NUM	2	0.07	1	stem
1-c-s-2	NUM	2	0.07	2	stem
1-c-s-2	NUM	2	0.07	3	stem
1-c-s-2	PP2C	2	0.57	1	stem
1-c-s-2	PP2C	2	0.54	2	stem
1-c-s-2	PP2C	2	0.69	3	stem
1-c-s-2	TAS14	2	0.01	1	stem
1-c-s-2	TAS14	2	0.01	2	stem
1-c-s-2	TAS14	2	0.01	3	stem
1-t-s-2	DREB14	2	33.95	1	stem
1-t-s-2	DREB14	2	34.64	2	stem
1-t-s-2	DREB14	2	28.73	3	stem
1-t-s-2	ER24	2	743.27	1	stem
1-t-s-2	ER24	2	651.32	2	stem
1-t-s-2	ER24	2	674.6	3	stem
1-t-s-2	NF	2	8748.16	1	stem
1-t-s-2	NF	2	8581.88	2	stem
1-t-s-2	NF	2	7610.28	3	stem
1-t-s-2	NUM	2	556.9	1	stem
1-t-s-2	NUM	2	494.18	2	stem
1-t-s-2	NUM	2	490.32	3	stem
1-t-s-2	PP2C	2	3391.43	1	stem
1-t-s-2	PP2C	2	3170.37	2	stem
1-t-s-2	PP2C	2	3076.21	3	stem
1-t-s-2	TAS14	2	749.77	1	stem
1-t-s-2	TAS14	2	703.11	2	stem
1-t-s-2	TAS14	2	785.78	3	stem
2-c-s-2	DREB14	2	0.33	1	stem
2-c-s-2	DREB14	2	0.31	2	stem
2-c-s-2	DREB14	2	0.38	3	stem
2-c-s-2	ER24	2	1.61	1	stem
2-c-s-2	ER24	2	1.5	2	stem
2-c-s-2	ER24	2	1.57	3	stem
2-c-s-2	NF	2	0.02	1	stem
2-c-s-2	NF	2	0.02	2	stem
2-c-s-2	NF	2	0.02	3	stem
2-c-s-2	NUM	2	0.08	1	stem
2-c-s-2	NUM	2	0.07	2	stem
2-c-s-2	NUM	2	0.06	3	stem
2-c-s-2	PP2C	2	0.13	1	stem
2-c-s-2	PP2C	2	0.13	2	stem
2-c-s-2	PP2C	2	0.13	3	stem
2-c-s-2	TAS14	2	0.06	1	stem
2-c-s-2	TAS14	2	0.06	2	stem
2-c-s-2	TAS14	2	0.06	3	stem
2-t-s-2	DREB14	2	0.17	1	stem
2-t-s-2	DREB14	2	0.18	2	stem
2-t-s-2	DREB14	2	0.16	3	stem
2-t-s-2	ER24	2	0.63	1	stem
2-t-s-2	ER24	2	0.64	2	stem
2-t-s-2	ER24	2	0.65	3	stem
2-t-s-2	NF	2	4.03	1	stem
2-t-s-2	NF	2	4.24	2	stem
2-t-s-2	NF	2	3.4	3	stem
2-t-s-2	NUM	2	0.04	1	stem
2-t-s-2	NUM	2	0.04	2	stem
2-t-s-2	NUM	2	0.04	3	stem
2-t-s-2	PP2C	2	0.34	1	stem
2-t-s-2	PP2C	2	0.31	2	stem
2-t-s-2	PP2C	2	0.4	3	stem
2-t-s-2	TAS14	2	2.93	1	stem
2-t-s-2	TAS14	2	2.91	2	stem
2-t-s-2	TAS14	2	3.58	3	stem
1-c-s-4	DREB14	4	0.08	1	stem
1-c-s-4	DREB14	4	0.07	2	stem
1-c-s-4	DREB14	4	0.06	3	stem
1-c-s-4	ER24	4	0.01	1	stem
1-c-s-4	ER24	4	0.01	2	stem
1-c-s-4	ER24	4	0.01	3	stem
1-c-s-4	NF	4	0.25	1	stem
1-c-s-4	NF	4	0.25	2	stem
1-c-s-4	NF	4	0.25	3	stem
1-c-s-4	NUM	4	0.01	1	stem
1-c-s-4	NUM	4	0.01	2	stem
1-c-s-4	NUM	4	0.01	3	stem
1-c-s-4	PP2C	4	0.07	1	stem
1-c-s-4	PP2C	4	0.07	2	stem
1-c-s-4	PP2C	4	0.07	3	stem
1-c-s-4	TAS14	4	0.62	1	stem
1-c-s-4	TAS14	4	0.59	2	stem
1-c-s-4	TAS14	4	0.56	3	stem
1-t-s-4	DREB14	4	45.54	1	stem
1-t-s-4	DREB14	4	41.13	2	stem
1-t-s-4	DREB14	4	48.69	3	stem
1-t-s-4	ER24	4	351.65	1	stem
1-t-s-4	ER24	4	374.4	2	stem
1-t-s-4	ER24	4	376.21	3	stem
1-t-s-4	NF	4	2001.67	1	stem
1-t-s-4	NF	4	1934.49	2	stem
1-t-s-4	NF	4	2170.85	3	stem
1-t-s-4	NUM	4	1527.51	1	stem
1-t-s-4	NUM	4	1534.62	2	stem
1-t-s-4	NUM	4	1550.28	3	stem
1-t-s-4	PP2C	4	4134.88	1	stem
1-t-s-4	PP2C	4	4070.75	2	stem
1-t-s-4	PP2C	4	4254.51	3	stem
1-t-s-4	TAS14	4	31.48	1	stem
1-t-s-4	TAS14	4	30.64	2	stem
1-t-s-4	TAS14	4	32.08	3	stem
2-c-s-4	DREB14	4	0.01	1	stem
2-c-s-4	DREB14	4	0.01	2	stem
2-c-s-4	DREB14	4	0.01	3	stem
2-c-s-4	ER24	4	0.24	1	stem
2-c-s-4	ER24	4	0.28	2	stem
2-c-s-4	ER24	4	0.23	3	stem
2-c-s-4	NF	4	0.01	1	stem
2-c-s-4	NF	4	0.01	2	stem
2-c-s-4	NF	4	0.01	3	stem
2-c-s-4	NUM	4	0.07	1	stem
2-c-s-4	NUM	4	0.07	2	stem
2-c-s-4	NUM	4	0.07	3	stem
2-c-s-4	PP2C	4	0.27	1	stem
2-c-s-4	PP2C	4	0.3	2	stem
2-c-s-4	PP2C	4	0.3	3	stem
2-c-s-4	TAS14	4	0.06	1	stem
2-c-s-4	TAS14	4	0.06	2	stem
2-c-s-4	TAS14	4	0.06	3	stem
2-t-s-4	DREB14	4	0.01	1	stem
2-t-s-4	DREB14	4	0.01	2	stem
2-t-s-4	DREB14	4	0.01	3	stem
2-t-s-4	ER24	4	0.95	1	stem
2-t-s-4	ER24	4	0.89	2	stem
2-t-s-4	ER24	4	0.74	3	stem
2-t-s-4	NF	4	9.29	1	stem
2-t-s-4	NF	4	9.32	2	stem
2-t-s-4	NF	4	9.26	3	stem
2-t-s-4	NUM	4	0.49	1	stem
2-t-s-4	NUM	4	0.55	2	stem
2-t-s-4	NUM	4	0.49	3	stem
2-t-s-4	PP2C	4	0.28	1	stem
2-t-s-4	PP2C	4	0.29	2	stem
2-t-s-4	PP2C	4	0.27	3	stem
2-t-s-4	TAS14	4	0.2	1	stem
2-t-s-4	TAS14	4	0.21	2	stem
2-t-s-4	TAS14	4	0.19	3	stem
1-c-s-6	DREB14	6	0.72	1	stem
1-c-s-6	DREB14	6	0.77	2	stem
1-c-s-6	DREB14	6	0.73	3	stem
1-c-s-6	ER24	6	0.07	1	stem
1-c-s-6	ER24	6	0.07	2	stem
1-c-s-6	ER24	6	0.07	3	stem
1-c-s-6	NF	6	0.53	1	stem
1-c-s-6	NF	6	0.57	2	stem
1-c-s-6	NF	6	0.55	3	stem
1-c-s-6	NUM	6	2.1	1	stem
1-c-s-6	NUM	6	1.96	2	stem
1-c-s-6	NUM	6	2.18	3	stem
1-c-s-6	PP2C	6	0.79	1	stem
1-c-s-6	PP2C	6	0.8	2	stem
1-c-s-6	PP2C	6	0.72	3	stem
1-c-s-6	TAS14	6	0.26	1	stem
1-c-s-6	TAS14	6	0.28	2	stem
1-c-s-6	TAS14	6	0.3	3	stem
1-t-s-6	DREB14	6	32.15	1	stem
1-t-s-6	DREB14	6	32.83	2	stem
1-t-s-6	DREB14	6	31.32	3	stem
1-t-s-6	ER24	6	34.58	1	stem
1-t-s-6	ER24	6	39.66	2	stem
1-t-s-6	ER24	6	39.91	3	stem
1-t-s-6	NF	6	1075.33	1	stem
1-t-s-6	NF	6	1044.77	2	stem
1-t-s-6	NF	6	1250.22	3	stem
1-t-s-6	NUM	6	9007.87	1	stem
1-t-s-6	NUM	6	9668.28	2	stem
1-t-s-6	NUM	6	9539.36	3	stem
1-t-s-6	PP2C	6	86.06	1	stem
1-t-s-6	PP2C	6	74.89	2	stem
1-t-s-6	PP2C	6	87.9	3	stem
1-t-s-6	TAS14	6	48.63	1	stem
1-t-s-6	TAS14	6	48.58	2	stem
1-t-s-6	TAS14	6	43.13	3	stem
2-c-s-6	DREB14	6	0.28	1	stem
2-c-s-6	DREB14	6	0.28	2	stem
2-c-s-6	DREB14	6	0.25	3	stem
2-c-s-6	ER24	6	0.62	1	stem
2-c-s-6	ER24	6	0.59	2	stem
2-c-s-6	ER24	6	0.44	3	stem
2-c-s-6	NF	6	1.44	1	stem
2-c-s-6	NF	6	1.53	2	stem
2-c-s-6	NF	6	1.38	3	stem
2-c-s-6	NUM	6	1.5	1	stem
2-c-s-6	NUM	6	1.52	2	stem
2-c-s-6	NUM	6	1.33	3	stem
2-c-s-6	PP2C	6	1.31	1	stem
2-c-s-6	PP2C	6	1.48	2	stem
2-c-s-6	PP2C	6	1.5	3	stem
2-c-s-6	TAS14	6	0.01	1	stem
2-c-s-6	TAS14	6	0.01	2	stem
2-c-s-6	TAS14	6	0.01	3	stem
2-t-s-6	DREB14	6	1.19	1	stem
2-t-s-6	DREB14	6	1.17	2	stem
2-t-s-6	DREB14	6	1.06	3	stem
2-t-s-6	ER24	6	2.59	1	stem
2-t-s-6	ER24	6	2.31	2	stem
2-t-s-6	ER24	6	2.09	3	stem
2-t-s-6	NF	6	3.06	1	stem
2-t-s-6	NF	6	3.14	2	stem
2-t-s-6	NF	6	2.89	3	stem
2-t-s-6	NUM	6	0.37	1	stem
2-t-s-6	NUM	6	0.36	2	stem
2-t-s-6	NUM	6	0.32	3	stem
2-t-s-6	PP2C	6	0.3	1	stem
2-t-s-6	PP2C	6	0.27	2	stem
2-t-s-6	PP2C	6	0.33	3	stem
2-t-s-6	TAS14	6	0.3	1	stem
2-t-s-6	TAS14	6	0.28	2	stem
2-t-s-6	TAS14	6	0.26	3	stem
1-c-s-8	DREB14	8	0.01	1	stem
1-c-s-8	DREB14	8	0.01	2	stem
1-c-s-8	DREB14	8	0.01	3	stem
1-c-s-8	ER24	8	0.05	1	stem
1-c-s-8	ER24	8	0.05	2	stem
1-c-s-8	ER24	8	0.05	3	stem
1-c-s-8	NF	8	0.45	1	stem
1-c-s-8	NF	8	0.39	2	stem
1-c-s-8	NF	8	0.39	3	stem
1-c-s-8	NUM	8	0.01	1	stem
1-c-s-8	NUM	8	0.01	2	stem
1-c-s-8	NUM	8	0.01	3	stem
1-c-s-8	PP2C	8	0.09	1	stem
1-c-s-8	PP2C	8	0.09	2	stem
1-c-s-8	PP2C	8	0.09	3	stem
1-c-s-8	TAS14	8	0.28	1	stem
1-c-s-8	TAS14	8	0.31	2	stem
1-c-s-8	TAS14	8	0.31	3	stem
1-t-s-8	DREB14	8	18.33	1	stem
1-t-s-8	DREB14	8	22.07	2	stem
1-t-s-8	DREB14	8	23.14	3	stem
1-t-s-8	ER24	8	27.56	1	stem
1-t-s-8	ER24	8	27.88	2	stem
1-t-s-8	ER24	8	28.26	3	stem
1-t-s-8	NF	8	53.41	1	stem
1-t-s-8	NF	8	44.82	2	stem
1-t-s-8	NF	8	50.69	3	stem
1-t-s-8	NUM	8	82.83	1	stem
1-t-s-8	NUM	8	81.68	2	stem
1-t-s-8	NUM	8	94.39	3	stem
1-t-s-8	PP2C	8	198.64	1	stem
1-t-s-8	PP2C	8	200.94	2	stem
1-t-s-8	PP2C	8	228.2	3	stem
1-t-s-8	TAS14	8	54.42	1	stem
1-t-s-8	TAS14	8	50.08	2	stem
1-t-s-8	TAS14	8	53.6	3	stem
2-c-s-8	DREB14	8	1.02	1	stem
2-c-s-8	DREB14	8	0.98	2	stem
2-c-s-8	DREB14	8	1	3	stem
2-c-s-8	ER24	8	0.32	1	stem
2-c-s-8	ER24	8	0.3	2	stem
2-c-s-8	ER24	8	0.31	3	stem
2-c-s-8	NF	8	0.07	1	stem
2-c-s-8	NF	8	0.07	2	stem
2-c-s-8	NF	8	0.07	3	stem
2-c-s-8	NUM	8	0.3	1	stem
2-c-s-8	NUM	8	0.3	2	stem
2-c-s-8	NUM	8	0.33	3	stem
2-c-s-8	PP2C	8	3.2	1	stem
2-c-s-8	PP2C	8	3.13	2	stem
2-c-s-8	PP2C	8	2.76	3	stem
2-c-s-8	TAS14	8	0.12	1	stem
2-c-s-8	TAS14	8	0.13	2	stem
2-c-s-8	TAS14	8	0.14	3	stem
2-t-s-8	DREB14	8	0.58	1	stem
2-t-s-8	DREB14	8	0.59	2	stem
2-t-s-8	DREB14	8	0.6	3	stem
2-t-s-8	ER24	8	0.01	1	stem
2-t-s-8	ER24	8	0.01	2	stem
2-t-s-8	ER24	8	0.01	3	stem
2-t-s-8	NF	8	1.93	1	stem
2-t-s-8	NF	8	2.04	2	stem
2-t-s-8	NF	8	2.03	3	stem
2-t-s-8	NUM	8	0.36	1	stem
2-t-s-8	NUM	8	0.36	2	stem
2-t-s-8	NUM	8	0.3	3	stem
2-t-s-8	PP2C	8	0.93	1	stem
2-t-s-8	PP2C	8	0.98	2	stem
2-t-s-8	PP2C	8	0.88	3	stem
2-t-s-8	TAS14	8	0.01	1	stem
2-t-s-8	TAS14	8	0.01	2	stem
2-t-s-8	TAS14	8	0.01	3	stem
1-c-s-15	DREB14	15	15.21	1	stem
1-c-s-15	DREB14	15	15.29	2	stem
1-c-s-15	DREB14	15	17.95	3	stem
1-c-s-15	ER24	15	0.36	1	stem
1-c-s-15	ER24	15	0.36	2	stem
1-c-s-15	ER24	15	0.36	3	stem
1-c-s-15	NF	15	1.99	1	stem
1-c-s-15	NF	15	2.22	2	stem
1-c-s-15	NF	15	2.26	3	stem
1-c-s-15	NUM	15	0.36	1	stem
1-c-s-15	NUM	15	0.31	2	stem
1-c-s-15	NUM	15	0.35	3	stem
1-c-s-15	PP2C	15	1.31	1	stem
1-c-s-15	PP2C	15	1.34	2	stem
1-c-s-15	PP2C	15	1.46	3	stem
1-c-s-15	TAS14	15	13.9	1	stem
1-c-s-15	TAS14	15	12.45	2	stem
1-c-s-15	TAS14	15	15.14	3	stem
1-t-s-15	DREB14	15	54.46	1	stem
1-t-s-15	DREB14	15	54.21	2	stem
1-t-s-15	DREB14	15	46.58	3	stem
1-t-s-15	ER24	15	0.23	1	stem
1-t-s-15	ER24	15	0.22	2	stem
1-t-s-15	ER24	15	0.27	3	stem
1-t-s-15	NF	15	49.56	1	stem
1-t-s-15	NF	15	42.51	2	stem
1-t-s-15	NF	15	51.51	3	stem
1-t-s-15	NUM	15	6.6	1	stem
1-t-s-15	NUM	15	6.26	2	stem
1-t-s-15	NUM	15	6.94	3	stem
1-t-s-15	PP2C	15	86.22	1	stem
1-t-s-15	PP2C	15	89.88	2	stem
1-t-s-15	PP2C	15	87.03	3	stem
1-t-s-15	TAS14	15	142.58	1	stem
1-t-s-15	TAS14	15	136.63	2	stem
1-t-s-15	TAS14	15	157.29	3	stem
2-c-s-15	DREB14	15	0.04	1	stem
2-c-s-15	DREB14	15	0.04	2	stem
2-c-s-15	DREB14	15	0.04	3	stem
2-c-s-15	ER24	15	0.36	1	stem
2-c-s-15	ER24	15	0.38	2	stem
2-c-s-15	ER24	15	0.43	3	stem
2-c-s-15	NF	15	4.01	1	stem
2-c-s-15	NF	15	4.09	2	stem
2-c-s-15	NF	15	3.81	3	stem
2-c-s-15	NUM	15	0.03	1	stem
2-c-s-15	NUM	15	0.03	2	stem
2-c-s-15	NUM	15	0.03	3	stem
2-c-s-15	PP2C	15	0.01	1	stem
2-c-s-15	PP2C	15	0.01	2	stem
2-c-s-15	PP2C	15	0.01	3	stem
2-c-s-15	TAS14	15	0.01	1	stem
2-c-s-15	TAS14	15	0.01	2	stem
2-c-s-15	TAS14	15	0.01	3	stem
2-t-s-15	DREB14	15	6.57	1	stem
2-t-s-15	DREB14	15	6.02	2	stem
2-t-s-15	DREB14	15	7.9	3	stem
2-t-s-15	ER24	15	1.34	1	stem
2-t-s-15	ER24	15	1.48	2	stem
2-t-s-15	ER24	15	1.32	3	stem
2-t-s-15	NF	15	12.03	1	stem
2-t-s-15	NF	15	12.07	2	stem
2-t-s-15	NF	15	12.32	3	stem
2-t-s-15	NUM	15	11.03	1	stem
2-t-s-15	NUM	15	11.53	2	stem
2-t-s-15	NUM	15	9.36	3	stem
2-t-s-15	PP2C	15	0.01	1	stem
2-t-s-15	PP2C	15	0.01	2	stem
2-t-s-15	PP2C	15	0.01	3	stem
2-t-s-15	TAS14	15	0.75	1	stem
2-t-s-15	TAS14	15	0.72	2	stem
2-t-s-15	TAS14	15	0.69	3	stem
1-c-r-2	DREB14	2	1.08	1	root
1-c-r-2	DREB14	2	1.04	2	root
1-c-r-2	DREB14	2	0.88	3	root
1-c-r-2	ER24	2	0.73	1	root
1-c-r-2	ER24	2	0.65	2	root
1-c-r-2	ER24	2	0.63	3	root
1-c-r-2	NF	2	0.32	1	root
1-c-r-2	NF	2	0.35	2	root
1-c-r-2	NF	2	0.32	3	root
1-c-r-2	NUM	2	1	1	root
1-c-r-2	NUM	2	1.04	2	root
1-c-r-2	NUM	2	0.96	3	root
1-c-r-2	PP2C	2	0.68	1	root
1-c-r-2	PP2C	2	0.69	2	root
1-c-r-2	PP2C	2	0.64	3	root
1-c-r-2	TAS14	2	0.57	1	root
1-c-r-2	TAS14	2	0.55	2	root
1-c-r-2	TAS14	2	0.59	3	root
1-t-r-2	DREB14	2	752.78	1	root
1-t-r-2	DREB14	2	704.52	2	root
1-t-r-2	DREB14	2	764.2	3	root
1-t-r-2	ER24	2	2533.66	1	root
1-t-r-2	ER24	2	2526.7	2	root
1-t-r-2	ER24	2	2211.4	3	root
1-t-r-2	NF	2	5.71	1	root
1-t-r-2	NF	2	5.58	2	root
1-t-r-2	NF	2	6.56	3	root
1-t-r-2	NUM	2	337.53	1	root
1-t-r-2	NUM	2	344.45	2	root
1-t-r-2	NUM	2	333.73	3	root
1-t-r-2	PP2C	2	209.17	1	root
1-t-r-2	PP2C	2	176.03	2	root
1-t-r-2	PP2C	2	195.24	3	root
1-t-r-2	TAS14	2	4.91	1	root
1-t-r-2	TAS14	2	5.41	2	root
1-t-r-2	TAS14	2	4.74	3	root
2-c-r-2	DREB14	2	0.02	1	root
2-c-r-2	DREB14	2	0.02	2	root
2-c-r-2	DREB14	2	0.02	3	root
2-c-r-2	ER24	2	0.05	1	root
2-c-r-2	ER24	2	0.05	2	root
2-c-r-2	ER24	2	0.05	3	root
2-c-r-2	NF	2	0.14	1	root
2-c-r-2	NF	2	0.13	2	root
2-c-r-2	NF	2	0.15	3	root
2-c-r-2	NUM	2	0.04	1	root
2-c-r-2	NUM	2	0.04	2	root
2-c-r-2	NUM	2	0.04	3	root
2-c-r-2	PP2C	2	0.03	1	root
2-c-r-2	PP2C	2	0.03	2	root
2-c-r-2	PP2C	2	0.03	3	root
2-c-r-2	TAS14	2	0.15	1	root
2-c-r-2	TAS14	2	0.16	2	root
2-c-r-2	TAS14	2	0.17	3	root
2-t-r-2	DREB14	2	0.02	1	root
2-t-r-2	DREB14	2	0.02	2	root
2-t-r-2	DREB14	2	0.02	3	root
2-t-r-2	ER24	2	0.02	1	root
2-t-r-2	ER24	2	0.02	2	root
2-t-r-2	ER24	2	0.02	3	root
2-t-r-2	NF	2	0.01	1	root
2-t-r-2	NF	2	0.01	2	root
2-t-r-2	NF	2	0.01	3	root
2-t-r-2	NUM	2	0.01	1	root
2-t-r-2	NUM	2	0.01	2	root
2-t-r-2	NUM	2	0.01	3	root
2-t-r-2	PP2C	2	0.02	1	root
2-t-r-2	PP2C	2	0.02	2	root
2-t-r-2	PP2C	2	0.02	3	root
2-t-r-2	TAS14	2	0.07	1	root
2-t-r-2	TAS14	2	0.07	2	root
2-t-r-2	TAS14	2	0.07	3	root
1-c-r-4	DREB14	4	0.68	1	root
1-c-r-4	DREB14	4	0.66	2	root
1-c-r-4	DREB14	4	0.61	3	root
1-c-r-4	ER24	4	0.22	1	root
1-c-r-4	ER24	4	0.24	2	root
1-c-r-4	ER24	4	0.23	3	root
1-c-r-4	NF	4	0.17	1	root
1-c-r-4	NF	4	0.17	2	root
1-c-r-4	NF	4	0.17	3	root
1-c-r-4	NUM	4	0.21	1	root
1-c-r-4	NUM	4	0.21	2	root
1-c-r-4	NUM	4	0.24	3	root
1-c-r-4	PP2C	4	0.07	1	root
1-c-r-4	PP2C	4	0.08	2	root
1-c-r-4	PP2C	4	0.06	3	root
1-c-r-4	TAS14	4	0.22	1	root
1-c-r-4	TAS14	4	0.24	2	root
1-c-r-4	TAS14	4	0.29	3	root
1-t-r-4	DREB14	4	688.84	1	root
1-t-r-4	DREB14	4	698.54	2	root
1-t-r-4	DREB14	4	630.39	3	root
1-t-r-4	ER24	4	2906.14	1	root
1-t-r-4	ER24	4	2973.06	2	root
1-t-r-4	ER24	4	3053.99	3	root
1-t-r-4	NF	4	11.6	1	root
1-t-r-4	NF	4	12.65	2	root
1-t-r-4	NF	4	12.83	3	root
1-t-r-4	NUM	4	711.24	1	root
1-t-r-4	NUM	4	747.52	2	root
1-t-r-4	NUM	4	610.58	3	root
1-t-r-4	PP2C	4	80.84	1	root
1-t-r-4	PP2C	4	79.57	2	root
1-t-r-4	PP2C	4	71.1	3	root
1-t-r-4	TAS14	4	18.24	1	root
1-t-r-4	TAS14	4	18.53	2	root
1-t-r-4	TAS14	4	16.9	3	root
2-c-r-4	DREB14	4	4.09	1	root
2-c-r-4	DREB14	4	3.7	2	root
2-c-r-4	DREB14	4	3.85	3	root
2-c-r-4	ER24	4	2.15	1	root
2-c-r-4	ER24	4	2.25	2	root
2-c-r-4	ER24	4	2.38	3	root
2-c-r-4	NF	4	2.76	1	root
2-c-r-4	NF	4	2.67	2	root
2-c-r-4	NF	4	3.09	3	root
2-c-r-4	NUM	4	0.07	1	root
2-c-r-4	NUM	4	0.07	2	root
2-c-r-4	NUM	4	0.07	3	root
2-c-r-4	PP2C	4	2.93	1	root
2-c-r-4	PP2C	4	2.85	2	root
2-c-r-4	PP2C	4	2.92	3	root
2-c-r-4	TAS14	4	0.83	1	root
2-c-r-4	TAS14	4	0.87	2	root
2-c-r-4	TAS14	4	0.88	3	root
2-t-r-4	DREB14	4	1.98	1	root
2-t-r-4	DREB14	4	2.07	2	root
2-t-r-4	DREB14	4	1.77	3	root
2-t-r-4	ER24	4	1.68	1	root
2-t-r-4	ER24	4	1.64	2	root
2-t-r-4	ER24	4	1.54	3	root
2-t-r-4	NF	4	1.88	1	root
2-t-r-4	NF	4	2.05	2	root
2-t-r-4	NF	4	1.8	3	root
2-t-r-4	NUM	4	0.19	1	root
2-t-r-4	NUM	4	0.2	2	root
2-t-r-4	NUM	4	0.18	3	root
2-t-r-4	PP2C	4	4.26	1	root
2-t-r-4	PP2C	4	3.9	2	root
2-t-r-4	PP2C	4	3.78	3	root
2-t-r-4	TAS14	4	0.66	1	root
2-t-r-4	TAS14	4	0.62	2	root
2-t-r-4	TAS14	4	0.61	3	root
1-c-r-6	DREB14	6	0.74	1	root
1-c-r-6	DREB14	6	0.76	2	root
1-c-r-6	DREB14	6	0.81	3	root
1-c-r-6	ER24	6	0.89	1	root
1-c-r-6	ER24	6	0.89	2	root
1-c-r-6	ER24	6	0.89	3	root
1-c-r-6	NF	6	0.05	1	root
1-c-r-6	NF	6	0.05	2	root
1-c-r-6	NF	6	0.05	3	root
1-c-r-6	NUM	6	0.63	1	root
1-c-r-6	NUM	6	0.68	2	root
1-c-r-6	NUM	6	0.55	3	root
1-c-r-6	PP2C	6	1.04	1	root
1-c-r-6	PP2C	6	1.02	2	root
1-c-r-6	PP2C	6	1.33	3	root
1-c-r-6	TAS14	6	1.06	1	root
1-c-r-6	TAS14	6	1.16	2	root
1-c-r-6	TAS14	6	0.99	3	root
1-t-r-6	DREB14	6	863.23	1	root
1-t-r-6	DREB14	6	929.44	2	root
1-t-r-6	DREB14	6	737.41	3	root
1-t-r-6	ER24	6	5677.3	1	root
1-t-r-6	ER24	6	5435.68	2	root
1-t-r-6	ER24	6	5902.42	3	root
1-t-r-6	NF	6	7115.73	1	root
1-t-r-6	NF	6	7336.84	2	root
1-t-r-6	NF	6	7416.65	3	root
1-t-r-6	NUM	6	828.22	1	root
1-t-r-6	NUM	6	874.62	2	root
1-t-r-6	NUM	6	975.86	3	root
1-t-r-6	PP2C	6	52.88	1	root
1-t-r-6	PP2C	6	54.71	2	root
1-t-r-6	PP2C	6	56.21	3	root
1-t-r-6	TAS14	6	21.65	1	root
1-t-r-6	TAS14	6	20.52	2	root
1-t-r-6	TAS14	6	22.48	3	root
2-c-r-6	DREB14	6	0.54	1	root
2-c-r-6	DREB14	6	0.52	2	root
2-c-r-6	DREB14	6	0.47	3	root
2-c-r-6	ER24	6	1.25	1	root
2-c-r-6	ER24	6	1.19	2	root
2-c-r-6	ER24	6	1.13	3	root
2-c-r-6	NF	6	1.02	1	root
2-c-r-6	NF	6	1.03	2	root
2-c-r-6	NF	6	0.98	3	root
2-c-r-6	NUM	6	1.09	1	root
2-c-r-6	NUM	6	0.99	2	root
2-c-r-6	NUM	6	0.95	3	root
2-c-r-6	PP2C	6	0.62	1	root
2-c-r-6	PP2C	6	0.65	2	root
2-c-r-6	PP2C	6	0.68	3	root
2-c-r-6	TAS14	6	0.92	1	root
2-c-r-6	TAS14	6	0.91	2	root
2-c-r-6	TAS14	6	1.23	3	root
2-t-r-6	DREB14	6	0.65	1	root
2-t-r-6	DREB14	6	0.69	2	root
2-t-r-6	DREB14	6	0.7	3	root
2-t-r-6	ER24	6	0.89	1	root
2-t-r-6	ER24	6	0.74	2	root
2-t-r-6	ER24	6	0.8	3	root
2-t-r-6	NF	6	0.59	1	root
2-t-r-6	NF	6	0.61	2	root
2-t-r-6	NF	6	0.57	3	root
2-t-r-6	NUM	6	0.59	1	root
2-t-r-6	NUM	6	0.6	2	root
2-t-r-6	NUM	6	0.58	3	root
2-t-r-6	PP2C	6	0.54	1	root
2-t-r-6	PP2C	6	0.52	2	root
2-t-r-6	PP2C	6	0.53	3	root
2-t-r-6	TAS14	6	0.58	1	root
2-t-r-6	TAS14	6	0.59	2	root
2-t-r-6	TAS14	6	0.54	3	root
1-c-r-8	DREB14	8	4.65	1	root
1-c-r-8	DREB14	8	4.31	2	root
1-c-r-8	DREB14	8	3.7	3	root
1-c-r-8	ER24	8	4.39	1	root
1-c-r-8	ER24	8	4.35	2	root
1-c-r-8	ER24	8	3.41	3	root
1-c-r-8	NF	8	2.4	1	root
1-c-r-8	NF	8	2.35	2	root
1-c-r-8	NF	8	2.06	3	root
1-c-r-8	NUM	8	1.6	1	root
1-c-r-8	NUM	8	1.65	2	root
1-c-r-8	NUM	8	1.91	3	root
1-c-r-8	PP2C	8	2.1	1	root
1-c-r-8	PP2C	8	2.31	2	root
1-c-r-8	PP2C	8	2.43	3	root
1-c-r-8	TAS14	8	6.55	1	root
1-c-r-8	TAS14	8	6.53	2	root
1-c-r-8	TAS14	8	7.08	3	root
1-t-r-8	DREB14	8	763.4	1	root
1-t-r-8	DREB14	8	715.58	2	root
1-t-r-8	DREB14	8	921.32	3	root
1-t-r-8	ER24	8	91.85	1	root
1-t-r-8	ER24	8	90.45	2	root
1-t-r-8	ER24	8	97.69	3	root
1-t-r-8	NF	8	9939.2	1	root
1-t-r-8	NF	8	9594.88	2	root
1-t-r-8	NF	8	9110.55	3	root
1-t-r-8	NUM	8	142.42	1	root
1-t-r-8	NUM	8	138.28	2	root
1-t-r-8	NUM	8	145.6	3	root
1-t-r-8	PP2C	8	32.91	1	root
1-t-r-8	PP2C	8	30.08	2	root
1-t-r-8	PP2C	8	29.68	3	root
1-t-r-8	TAS14	8	285.49	1	root
1-t-r-8	TAS14	8	298.07	2	root
1-t-r-8	TAS14	8	303.75	3	root
2-c-r-8	DREB14	8	0.08	1	root
2-c-r-8	DREB14	8	0.09	2	root
2-c-r-8	DREB14	8	0.1	3	root
2-c-r-8	ER24	8	3.52	1	root
2-c-r-8	ER24	8	3.22	2	root
2-c-r-8	ER24	8	3.13	3	root
2-c-r-8	NF	8	1.25	1	root
2-c-r-8	NF	8	1.31	2	root
2-c-r-8	NF	8	0.98	3	root
2-c-r-8	NUM	8	0.29	1	root
2-c-r-8	NUM	8	0.29	2	root
2-c-r-8	NUM	8	0.29	3	root
2-c-r-8	PP2C	8	0.79	1	root
2-c-r-8	PP2C	8	0.83	2	root
2-c-r-8	PP2C	8	0.78	3	root
2-c-r-8	TAS14	8	0.88	1	root
2-c-r-8	TAS14	8	0.91	2	root
2-c-r-8	TAS14	8	0.76	3	root
2-t-r-8	DREB14	8	0.04	1	root
2-t-r-8	DREB14	8	0.04	2	root
2-t-r-8	DREB14	8	0.04	3	root
2-t-r-8	ER24	8	0.2	1	root
2-t-r-8	ER24	8	0.21	2	root
2-t-r-8	ER24	8	0.19	3	root
2-t-r-8	NF	8	0.07	1	root
2-t-r-8	NF	8	0.07	2	root
2-t-r-8	NF	8	0.07	3	root
2-t-r-8	NUM	8	0.11	1	root
2-t-r-8	NUM	8	0.13	2	root
2-t-r-8	NUM	8	0.12	3	root
2-t-r-8	PP2C	8	0.36	1	root
2-t-r-8	PP2C	8	0.35	2	root
2-t-r-8	PP2C	8	0.37	3	root
2-t-r-8	TAS14	8	0.06	1	root
2-t-r-8	TAS14	8	0.06	2	root
2-t-r-8	TAS14	8	0.06	3	root
1-c-r-10	DREB14	10	0.22	1	root
1-c-r-10	DREB14	10	0.2	2	root
1-c-r-10	DREB14	10	0.18	3	root
1-c-r-10	ER24	10	1.26	1	root
1-c-r-10	ER24	10	1.19	2	root
1-c-r-10	ER24	10	1.3	3	root
1-c-r-10	NF	10	1.16	1	root
1-c-r-10	NF	10	1.2	2	root
1-c-r-10	NF	10	1.12	3	root
1-c-r-10	NUM	10	1.15	1	root
1-c-r-10	NUM	10	1.05	2	root
1-c-r-10	NUM	10	1.31	3	root
1-c-r-10	PP2C	10	0.35	1	root
1-c-r-10	PP2C	10	0.37	2	root
1-c-r-10	PP2C	10	0.39	3	root
1-c-r-10	TAS14	10	0.41	1	root
1-c-r-10	TAS14	10	0.43	2	root
1-c-r-10	TAS14	10	0.39	3	root
1-t-r-10	DREB14	10	390.57	1	root
1-t-r-10	DREB14	10	400.05	2	root
1-t-r-10	DREB14	10	431.31	3	root
1-t-r-10	ER24	10	59.52	1	root
1-t-r-10	ER24	10	59.86	2	root
1-t-r-10	ER24	10	53.66	3	root
1-t-r-10	NF	10	305.7	1	root
1-t-r-10	NF	10	262.17	2	root
1-t-r-10	NF	10	280.47	3	root
1-t-r-10	NUM	10	67.63	1	root
1-t-r-10	NUM	10	70.34	2	root
1-t-r-10	NUM	10	63.99	3	root
1-t-r-10	PP2C	10	32.26	1	root
1-t-r-10	PP2C	10	34.48	2	root
1-t-r-10	PP2C	10	39.46	3	root
1-t-r-10	TAS14	10	11.49	1	root
1-t-r-10	TAS14	10	12.34	2	root
1-t-r-10	TAS14	10	12.47	3	root
2-c-r-10	DREB14	10	0.19	1	root
2-c-r-10	DREB14	10	0.19	2	root
2-c-r-10	DREB14	10	0.19	3	root
2-c-r-10	ER24	10	0.21	1	root
2-c-r-10	ER24	10	0.19	2	root
2-c-r-10	ER24	10	0.23	3	root
2-c-r-10	NF	10	1.38	1	root
2-c-r-10	NF	10	1.4	2	root
2-c-r-10	NF	10	1.39	3	root
2-c-r-10	NUM	10	0.02	1	root
2-c-r-10	NUM	10	0.02	2	root
2-c-r-10	NUM	10	0.02	3	root
2-c-r-10	PP2C	10	0.08	1	root
2-c-r-10	PP2C	10	0.08	2	root
2-c-r-10	PP2C	10	0.08	3	root
2-c-r-10	TAS14	10	0.12	1	root
2-c-r-10	TAS14	10	0.11	2	root
2-c-r-10	TAS14	10	0.1	3	root
2-t-r-10	DREB14	10	0.09	1	root
2-t-r-10	DREB14	10	0.08	2	root
2-t-r-10	DREB14	10	0.07	3	root
2-t-r-10	ER24	10	2.72	1	root
2-t-r-10	ER24	10	2.94	2	root
2-t-r-10	ER24	10	3.67	3	root
2-t-r-10	NF	10	1.82	1	root
2-t-r-10	NF	10	1.78	2	root
2-t-r-10	NF	10	1.95	3	root
2-t-r-10	NUM	10	2.38	1	root
2-t-r-10	NUM	10	2.45	2	root
2-t-r-10	NUM	10	2.22	3	root
2-t-r-10	PP2C	10	0.04	1	root
2-t-r-10	PP2C	10	0.04	2	root
2-t-r-10	PP2C	10	0.04	3	root
2-t-r-10	TAS14	10	0.28	1	root
2-t-r-10	TAS14	10	0.26	2	root
2-t-r-10	TAS14	10	0.27	3	root
1-c-r-15	DREB14	15	13.61	1	root
1-c-r-15	DREB14	15	13.53	2	root
1-c-r-15	DREB14	15	12.49	3	root
1-c-r-15	ER24	15	1.29	1	root
1-c-r-15	ER24	15	1.17	2	root
1-c-r-15	ER24	15	1.26	3	root
1-c-r-15	NF	15	0.97	1	root
1-c-r-15	NF	15	1	2	root
1-c-r-15	NF	15	0.94	3	root
1-c-r-15	NUM	15	1.28	1	root
1-c-r-15	NUM	15	1.2	2	root
1-c-r-15	NUM	15	1.39	3	root
1-c-r-15	PP2C	15	0.93	1	root
1-c-r-15	PP2C	15	1.17	2	root
1-c-r-15	PP2C	15	1.08	3	root
1-c-r-15	TAS14	15	1.54	1	root
1-c-r-15	TAS14	15	1.41	2	root
1-c-r-15	TAS14	15	1.67	3	root
1-t-r-15	DREB14	15	143.07	1	root
1-t-r-15	DREB14	15	144.82	2	root
1-t-r-15	DREB14	15	141.53	3	root
1-t-r-15	ER24	15	11.48	1	root
1-t-r-15	ER24	15	12.31	2	root
1-t-r-15	ER24	15	11.46	3	root
1-t-r-15	NF	15	14.08	1	root
1-t-r-15	NF	15	13.22	2	root
1-t-r-15	NF	15	13.86	3	root
1-t-r-15	NUM	15	3.36	1	root
1-t-r-15	NUM	15	3.46	2	root
1-t-r-15	NUM	15	2.87	3	root
1-t-r-15	PP2C	15	3.05	1	root
1-t-r-15	PP2C	15	3.05	2	root
1-t-r-15	PP2C	15	3.53	3	root
1-t-r-15	TAS14	15	10.26	1	root
1-t-r-15	TAS14	15	11.3	2	root
1-t-r-15	TAS14	15	11.08	3	root
2-c-r-15	DREB14	15	1.5	1	root
2-c-r-15	DREB14	15	1.66	2	root
2-c-r-15	DREB14	15	1.55	3	root
2-c-r-15	ER24	15	1.31	1	root
2-c-r-15	ER24	15	1.21	2	root
2-c-r-15	ER24	15	1.23	3	root
2-c-r-15	NF	15	0.08	1	root
2-c-r-15	NF	15	0.08	2	root
2-c-r-15	NF	15	0.08	3	root
2-c-r-15	NUM	15	0.12	1	root
2-c-r-15	NUM	15	0.11	2	root
2-c-r-15	NUM	15	0.1	3	root
2-c-r-15	PP2C	15	3.8	1	root
2-c-r-15	PP2C	15	3.79	2	root
2-c-r-15	PP2C	15	3.51	3	root
2-c-r-15	TAS14	15	0.4	1	root
2-c-r-15	TAS14	15	0.42	2	root
2-c-r-15	TAS14	15	0.44	3	root
2-t-r-15	DREB14	15	0.03	1	root
2-t-r-15	DREB14	15	0.03	2	root
2-t-r-15	DREB14	15	0.03	3	root
2-t-r-15	ER24	15	3.08	1	root
2-t-r-15	ER24	15	3.14	2	root
2-t-r-15	ER24	15	2.96	3	root
2-t-r-15	NF	15	6.61	1	root
2-t-r-15	NF	15	6.02	2	root
2-t-r-15	NF	15	5.22	3	root
2-t-r-15	NUM	15	0.38	1	root
2-t-r-15	NUM	15	0.42	2	root
2-t-r-15	NUM	15	0.37	3	root
2-t-r-15	PP2C	15	0.12	1	root
2-t-r-15	PP2C	15	0.12	2	root
2-t-r-15	PP2C	15	0.12	3	root
2-t-r-15	TAS14	15	0.09	1	root
2-t-r-15	TAS14	15	0.1	2	root
2-t-r-15	TAS14	15	0.11	3	root

## Sheet: S5 duncan test
primer	rel_conc	groups	day	type
NUM	0.9275	a	0	stem
NF	0.645	ab	0	stem
DREB14	0.43	abc	0	stem
TAS14	0.175	bc	0	stem
PP2C	0.085	bc	0	stem
ER24	0.01	c	0	stem
NF	3582.14	a	1	stem
TAS14	841.45	b	1	stem
ER24	633.543	b	1	stem
PP2C	515.423	b	1	stem
NUM	264.155	b	1	stem
DREB14	9.38	b	1	stem
NF	2079.36	a	2	stem
PP2C	803.438	ab	2	stem
TAS14	187.357	b	2	stem
ER24	173.015	b	2	stem
NUM	128.495	b	2	stem
DREB14	8.5375	b	2	stem
PP2C	1038.51	a	4	stem
NF	511.305	ab	4	stem
NUM	384.515	ab	4	stem
ER24	92.135	b	4	stem
DREB14	11.3025	b	4	stem
TAS14	8.0625	b	4	stem
NUM	2352.26	a	6	stem
NF	282.118	b	6	stem
PP2C	21.3625	b	6	stem
TAS14	11.8375	b	6	stem
ER24	10.25	b	6	stem
DREB14	8.5625	b	6	stem
PP2C	53.3275	a	8	stem
NUM	21.74	ab	8	stem
TAS14	13.285	b	8	stem
NF	13.03	b	8	stem
ER24	7.0675	b	8	stem
DREB14	5.695	b	8	stem
TAS14	40.015	a	15	stem
PP2C	22.275	ab	15	stem
DREB14	18.6925	ab	15	stem
NF	16.5317	ab	15	stem
NUM	4.4025	b	15	stem
ER24	0.5925	b	15	stem
ER24	606.165	a	2	root
DREB14	185.385	b	2	root
NUM	84.905	b	2	root
PP2C	48.55	b	2	root
NF	1.6075	b	2	root
TAS14	1.455	b	2	root
ER24	745.46	a	4	root
NUM	172.565	b	4	root
DREB14	169.765	b	4	root
PP2C	21.03	b	4	root
TAS14	4.9075	b	4	root
NF	4.32	b	4	root
NF	1822.85	a	6	root
ER24	1418.67	ab	6	root
NUM	223.78	b	6	root
DREB14	211.33	b	6	root
PP2C	14.2275	b	6	root
TAS14	6.0525	b	6	root
NF	2387.93	a	8	root
DREB14	201.113	b	8	root
TAS14	75.85	b	8	root
NUM	36.0575	b	8	root
ER24	25.2175	b	8	root
PP2C	8.5825	b	8	root
DREB14	101.945	a	10	root
NF	71.795	ab	10	root
NUM	17.715	b	10	root
ER24	15.5625	b	10	root
PP2C	8.9725	b	10	root
TAS14	3.2225	b	10	root
DREB14	39.4875	a	15	root
NF	5.18	b	15	root
ER24	4.325	b	15	root
TAS14	3.235	b	15	root
PP2C	2.0225	b	15	root
NUM	1.255	b	15	root

## Sheet: S6 quantitative parameters
Photosynthetic activity	Plant height	Root length	Number of internodes	Number of leaves	Number of roots	Variety	Experiment	Replicate
0.6	6	5	7	9	10	yagodnyi	c	1
0.553	10	7	10	21	13	yagodnyi	c	1
0.57	11.5	4	10	18	12	yagodnyi	c	1
0.641	10.5	6.5	9	11	10	yagodnyi	c	1
0.609	10	3	8	11	9	yagodnyi	c	1
0.637	10	5	11	23	14	yagodnyi	c	1
0.571	7.5	6	7	11	9	yagodnyi	c	1
0.559	9	3	7	9	10	yagodnyi	c	1
0.622	10.5	3.5	8	17	11	yagodnyi	c	1
0.608	10	6.5	12	19	15	yagodnyi	c	1
0.6	11.5	4	12	16	12	yagodnyi	c	1
0.596	11	6	8	11	16	yagodnyi	c	1
0.598	9.5	4	10	16	17	yagodnyi	c	1
0.592	9	3	9	18	10	yagodnyi	c	1
0.565	7	8.5	7	11	13	yagodnyi	c	1
0.768	17	7	9	10	25	yagodnyi	c	2
0.768	15	5	13	15	21	yagodnyi	c	2
0.717	15	4	17	119	27	yagodnyi	c	2
0.696	9	2.5	6	7	12	yagodnyi	c	2
0.693	6	2	4	5	7	yagodnyi	c	2
0.727	13	3.5	7	9	20	yagodnyi	c	2
0.713	14	4	8	10	23	yagodnyi	c	2
0.711	17	5	11	13	25	yagodnyi	c	2
0.726	15	5	9	11	28	yagodnyi	c	2
0.58	14	4.5	9	8	22	yagodnyi	c	2
0.68	14	4	9	10	20	yagodnyi	c	2
0.652	19	4	12	14	26	yagodnyi	c	2
0.657	19	5	21	24	31	yagodnyi	c	2
0.742	15	2.5	7	8	14	yagodnyi	c	2
0.622	14	5.5	8	8	12	yagodnyi	c	2
0.735	17	3	13	14	20	yagodnyi	c	3
0.689	14	3	8	9	7	yagodnyi	c	3
0.667	7	3	5	5	6	yagodnyi	c	3
0.732	9	3	6	7	9	yagodnyi	c	3
0.761	8	2	6	5	7	yagodnyi	c	3
0.693	17	3	10	11	15	yagodnyi	c	3
0.668	16	2	8	7	9	yagodnyi	c	3
0.667	8	2	7	8	11	yagodnyi	c	3
0.667	15	5	9	12	22	yagodnyi	c	3
0.657	5	1	4	5	2	yagodnyi	c	3
0.703	3.5	0	3	3	9.5	yagodnyi	c	3
0.606	3	1	2	2	4	yagodnyi	c	3
0.537	9	2	8	9	12	yagodnyi	c	3
0.646	10	5	8	9	15	yagodnyi	peg	1
0.698	9	3.5	9	8	7	yagodnyi	peg	1
0.693	8	2	9	7	6	yagodnyi	peg	1
0.64	8	3	8	9	12	yagodnyi	peg	1
0.663	9.5	4	9	7	11	yagodnyi	peg	1
0.654	7	3	6	7	9	yagodnyi	peg	1
0.668	4	1	6	5	6	yagodnyi	peg	1
0.633	5	1	6	6	4	yagodnyi	peg	1
0.64	6	1.5	6	5	7	yagodnyi	peg	1
0.624	7	1.5	6	7	9	yagodnyi	peg	1
0.679	8	2	8	7	7	yagodnyi	peg	1
0.666	5	1	8	6	4	yagodnyi	peg	1
0.692	9.5	3	11	10	20	yagodnyi	peg	2
0.711	8	2.5	7	8	15	yagodnyi	peg	2
0.672	8	2	7	7	10	yagodnyi	peg	2
0.648	9	2	8	9	7	yagodnyi	peg	2
0.666	10	4	11	11	20	yagodnyi	peg	2
0.663	8	4	10	10	15	yagodnyi	peg	2
0.671	6	1.5	5	5	7	yagodnyi	peg	2
0.669	10	2	11	13	17	yagodnyi	peg	2
0.638	7	3	7	6	11	yagodnyi	peg	2
0.652	7	3	8	7	10	yagodnyi	peg	2
0.699	9	2	8	9	10	yagodnyi	peg	2
0.691	8	3	9	9	13	yagodnyi	peg	2
0.537	8	3	17	16	22	yagodnyi	peg	2
0.997	2.5	0	1	1	0	yagodnyi	peg	2
0.711	2	0	2	2	0	yagodnyi	peg	2
0.682	9	2	7	8	10	yagodnyi	peg	3
0.764	10	2	9	10	7	yagodnyi	peg	3
0.68	14	4	8	10	12	yagodnyi	peg	3
0.714	13	3	9	10	15	yagodnyi	peg	3
0.694	9	4	8	9	10	yagodnyi	peg	3
0.701	9	4	8	10	12	yagodnyi	peg	3
0.632	9	4	8	10	9	yagodnyi	peg	3
0.754	6	3	10	11	7	yagodnyi	peg	3
0.69	5	2	6	8	8	yagodnyi	peg	3
0.691	11	5	9	10	13	yagodnyi	peg	3
0.691	7	2.5	7	6	8	yagodnyi	peg	3
0.73	11	4	7	8	12	yagodnyi	peg	3
0.725	5	2	7	8	6	yagodnyi	peg	3
0.613	4	2	2	1	6	yagodnyi	peg	3
0.722	12	4	11	13	15	yagodnyi	peg	3
0.676	10	3	6	8	12	yagodnyi	peg	4
0.721	9	5	8	9	15	yagodnyi	peg	4
0.755	10	4	6	7	6	yagodnyi	peg	4
0.701	9	3	6	8	12	yagodnyi	peg	4
0.731	11	5	8	9	11	yagodnyi	peg	4
0.685	9	2	6	6	9	yagodnyi	peg	4
0.668	10	4	8	7	12	yagodnyi	peg	4
0.716	7	2	7	9	5	yagodnyi	peg	4
0.649	11	6	7	8	18	yagodnyi	peg	4
0.706	9	4	6	7	9	yagodnyi	peg	4
0.69	8	2	6	7	10	yagodnyi	peg	4
0.621	8	5	7	7	14	yagodnyi	peg	4
0.556	6.5	11	9	11	14	gala	c	1
0.604	6	6	9	11	13	gala	c	1
0.573	7	6	8	10	12	gala	c	1
0.569	7	6	8	10	14	gala	c	1
0.621	6	7	8	9	13	gala	c	1
0.642	7	3	10	12	11	gala	c	1
0.584	6	5	8	10	5	gala	c	1
0.603	7	5	9	10	14	gala	c	1
0.588	4	4	8	9	7	gala	c	1
0.594	5.5	4	9	10	9	gala	c	1
0.703	5	5	8	10	9	gala	c	1
0.559	5	4	7	9	10	gala	c	1
0.612	6	5	6	7	9	gala	c	1
0.575	4	6	7	8	4	gala	c	1
0.597	4	7	8	6	6	gala	c	1
0.688	17	3	14	16	20	gala	c	2
0.741	9	4	9	10	7	gala	c	2
0.765	13	6	12	14	20	gala	c	2
0.765	12	3	6	7	9	gala	c	2
0.74	12	2	10	11	7	gala	c	2
0.751	11	4	9	10	15	gala	c	2
0.733	11	5	9	11	16	gala	c	2
0.752	14	3	7	8	10	gala	c	2
0.756	10	2	10	12	14	gala	c	2
0.748	12	6	15	17	22	gala	c	2
0.706	16	4	14	16	27	gala	c	2
0.747	13	6	8	10	18	gala	c	2
0.748	10	3	8	9	10	gala	c	2
0.703	13	3	15	16	20	gala	c	2
0.66	11	3	9	11	18	gala	c	2
0.726	11	3	11	12	9	gala	c	3
0.742	9	2	8	9	4	gala	c	3
0.744	14	7	11	12	14	gala	c	3
0.736	13	6	14	16	13	gala	c	3
0.752	13	6	16	18	20	gala	c	3
0.714	11	5	15	16	20	gala	c	3
0.705	10	2	8	9	9	gala	c	3
0.743	12	3	10	12	13	gala	c	3
0.702	13	5	11	12	15	gala	c	3
0.736	6	4	6	7	7	gala	c	3
0.725	11	4	10	12	9	gala	c	3
0.745	11	3	7	8	10	gala	c	3
0.675	11	4	13	15	25	gala	c	3
0.702	12	4	11	12	15	gala	c	3
0.698	11	4	1	12	15	gala	c	3
0.58	5.5	5	7	9	7	gala	peg	1
0.621	5	3	7	9	9	gala	peg	1
0.601	4	2.5	7	9	7	gala	peg	1
0.594	6.5	7	8	10	0	gala	peg	1
0.612	5	9	9	10	11	gala	peg	1
0.645	6.5	4	8	10	15	gala	peg	1
0.61	5	6	7	9	8	gala	peg	1
0.55	5.5	4	8	9	5	gala	peg	1
0.604	5	6	8	10	7	gala	peg	1
0.575	4	6.5	8	10	10	gala	peg	1
0.55	5	2	8	10	10	gala	peg	1
0.619	5	4.5	7	10	6	gala	peg	1
0.621	3.5	4	6	8	5	gala	peg	1
0.595	4	5.5	8	10	12	gala	peg	1
0.601	4.5	3	7	10	5	gala	peg	1
0.563	5	9	8	10	12	gala	peg	2
0.621	5	5	8	10	16	gala	peg	2
0.596	5	2	9	11	8	gala	peg	2
0.639	4	7	6	8	14	gala	peg	2
0.582	6	4	8	10	10	gala	peg	2
0.561	4.5	5	9	10	12	gala	peg	2
0.563	4	4.5	7	9	11	gala	peg	2
0.58	4	5	6	6	11	gala	peg	2
0.523	5.5	4	7	9	15	gala	peg	2
0.563	6	2.5	8	9	11	gala	peg	2
0.55	4.5	4	7	9	7	gala	peg	2
0.695	3.5	3	8	10	16	gala	peg	2
0.581	2.5	3.5	4	5	8	gala	peg	2
0.575	4	3	9	10	7	gala	peg	2
0.6	3	3	7	7	16	gala	peg	2
0.719	10	4	12	12	18	gala	peg	3
0.693	15	3	11	13	15	gala	peg	3
0.762	11	6	9	8	18	gala	peg	3
0.68	13	3	8	9	8	gala	peg	3
0.739	13	5	11	12	20	gala	peg	3
0.711	13	5	17	18	22	gala	peg	3
0.739	12	4	10	12	15	gala	peg	3
0.725	11	5	9	10	15	gala	peg	3
0.714	11	3	11	13	23	gala	peg	3
0.764	9	2	7	8	6	gala	peg	3
0.716	15	3	11	13	21	gala	peg	3
0.729	10	5	13	14	20	gala	peg	3
0.695	9	5	10	11	20	gala	peg	3
0.684	11	2	11	13	24	gala	peg	3
0.663	7	4	10	9	15	aksor	c	1
0.645	7	3	8	10	13	aksor	c	1
0.575	7.5	3	11	15	16	aksor	c	1
0.601	7	2	9	10	9	aksor	c	1
0.563	7.5	2.5	9	8	9	aksor	c	1
0.56	7.5	2.5	6	7	16	aksor	c	1
0.634	6	2	5	6	9	aksor	c	1
0.423	6.5	3	13	15	17	aksor	c	1
0.588	6	3.5	6	6	15	aksor	c	1
0.612	8	6	8	9	10	aksor	c	1
0.553	6.5	2.5	7	8	9	aksor	c	1
0.556	6.5	3	10	8	13	aksor	c	1
0.555	6.5	4	6	6	11	aksor	c	1
0.502	8	3	5	6	14	aksor	c	1
0.587	7	5	6	7	12	aksor	c	1
0.727	16	4	11	12	15	aksor	c	2
0.754	10	6	8	10	15	aksor	c	2
0.763	12	8	9	11	27	aksor	c	2
0.734	11	6	9	12	12	aksor	c	2
0.76	13	5	16	18	15	aksor	c	2
0.764	12	5	8	10	15	aksor	c	2
0.752	11	5	7	10	23	aksor	c	2
0.773	11	5	8	15	20	aksor	c	2
0.738	13	3	9	12	16	aksor	c	2
0.734	7	3.5	13	14	15	aksor	c	2
0.731	10	6.5	8	9	6	aksor	c	2
0.706	10	2.5	12	14	10	aksor	c	2
0.768	13	3	10	12	15	aksor	c	2
0.746	10	2	8	10	9	aksor	c	2
0.728	10	3	13	15	17	aksor	c	2
0.719	8	5	10	12	14	aksor	c	3
0.754	11	4	11	13	12	aksor	c	3
0.725	10	8	10	12	20	aksor	c	3
0.738	9	4	8	11	16	aksor	c	3
0.747	9	6	8	10	17	aksor	c	3
0.752	9	4	12	13	11	aksor	c	3
0.742	11	4.5	13	15	19	aksor	c	3
0.729	7	3	7	8	6	aksor	c	3
0.735	10	3	17	18	20	aksor	c	3
0.768	11	3	15	17	28	aksor	c	3
0.748	9	9	9	10	24	aksor	c	3
0.749	8	5	11	12	15	aksor	c	3
0.727	9	4	13	15	10	aksor	c	3
0.712	8	3	6	7	12	aksor	c	3
0.736	9	3	12	14	15	aksor	c	3
0.676	6	2.5	7	9	14	aksor	peg	1
0.586	7	4	8	10	17	aksor	peg	1
0.605	5	2	6	8	10	aksor	peg	1
0.594	5.5	1.5	6	8	14	aksor	peg	1
0.542	4.5	1.5	7	10	7	aksor	peg	1
0.655	6	3	7	7	13	aksor	peg	1
0.641	6.5	2	8	8	16	aksor	peg	1
0.598	4	1.5	7	8	10	aksor	peg	1
0.565	4.5	1	8	9	9	aksor	peg	1
0.572	5	2.5	7	8	12	aksor	peg	1
0.487	4	1.5	9	9	15	aksor	peg	1
0.579	4	2.5	7	8	16	aksor	peg	1
0.612	4.5	1.5	9	11	17	aksor	peg	1
0.592	4.5	2.5	7	8	11	aksor	peg	1
0.578	4	3	7	8	7	aksor	peg	1
0.537	3	1.5	6	10	15	aksor	peg	2
0.549	2.5	1	5	6	13	aksor	peg	2
0.559	1.5	5	5	6	7	aksor	peg	2
0.572	4.5	1.5	9	9	8	aksor	peg	2
0.578	3	1.5	5	7	9	aksor	peg	2
0.528	4.5	2	5	7	4	aksor	peg	2
0.565	2.5	1	5	6	10	aksor	peg	2
0.578	5	3	7	9	11	aksor	peg	2
0.553	3.5	3.5	6	8	8	aksor	peg	2
0.458	3.5	2	4	5	12	aksor	peg	2
0.539	4.5	1.5	6	6	14	aksor	peg	2
0.559	3	1.5	4	6	8	aksor	peg	2
0.556	4	2	6	6	10	aksor	peg	2
0.511	3	3	5	6	8	aksor	peg	2
0.499	3.5	2	5	7	9	aksor	peg	2
0.711	10	4	9	10	6	aksor	peg	3
0.744	10	2.5	9	10	13	aksor	peg	3
0.669	8	4	6	8	22	aksor	peg	3
0.717	5	4	6	7	8	aksor	peg	3
0.734	9	6	8	9	8	aksor	peg	3
0.71	7	3	8	9	7	aksor	peg	3
0.73	5	6	6	7	5	aksor	peg	3
0.695	7	3	6	7	9	aksor	peg	3
0.721	6	3	6	6	8	aksor	peg	3
0.742	8	4	12	12	15	aksor	peg	3
0.727	6	4	8	7	6	aksor	peg	3
0.75	12	3	9	11	15	aksor	peg	3
0.685	9	4	9	11	15	aksor	peg	3
0.662	6	2	5	6	4	aksor	peg	3
0.726	9	4	8	9	10	aksor	peg	3
0.68	8	3	6	7	7	aksor	peg	4
0.723	8	3	6	7	8	aksor	peg	4
0.695	11	3.5	6	7	11	aksor	peg	4
0.739	11	2	7	8	9	aksor	peg	4
0.684	8	1.5	10	11	7	aksor	peg	4
0.744	10	2	8	10	12	aksor	peg	4
0.658	10	3	7	6	8	aksor	peg	4
0.653	10	1.5	6	7	9	aksor	peg	4
0.72	9	2	5	6	4	aksor	peg	4
0.695	10	2	8	8	9	aksor	peg	4
0.726	11	3	9	10	15	aksor	peg	4
0.659	9	3	6	7	8	aksor	peg	4
0.654	9	3	5	6	8	aksor	peg	4
0.679	10	2	10	11	28	aksor	peg	4
0.63	9	2	6	6	8	aksor	peg	4
0.573	5	9	5	7	7	Tyan-shanskyi	c	1
0.584	8	6.5	6	8	6	Tyan-shanskyi	c	1
0.568	6	6	7	7	9	Tyan-shanskyi	c	1
0.586	6	10	6	7	8	Tyan-shanskyi	c	1
0.56	9	7	5	9	11	Tyan-shanskyi	c	1
0.576	8	8.5	7	8	8	Tyan-shanskyi	c	1
0.566	7	13	6	9	11	Tyan-shanskyi	c	1
0.633	7	8	6	11	8	Tyan-shanskyi	c	1
0.593	6	9.5	6	6	7	Tyan-shanskyi	c	1
0.562	7	7	7	8	8	Tyan-shanskyi	c	1
0.592	6	8	8	9	7	Tyan-shanskyi	c	1
0.599	5.5	5	7	7	9	Tyan-shanskyi	c	1
0.619	6	7	8	9	10	Tyan-shanskyi	c	1
0.571	5.5	7	7	8	8	Tyan-shanskyi	c	1
0.566	5.5	4	6	8	7	Tyan-shanskyi	c	1
0.794	18	3	8	9	8	Tyan-shanskyi	c	2
0.777	16	5	8	9	13	Tyan-shanskyi	c	2
0.773	16	8	8	9	13	Tyan-shanskyi	c	2
0.786	14	5	8	8	10	Tyan-shanskyi	c	2
0.781	18.5	7	7	9	15	Tyan-shanskyi	c	2
0.748	15	7	9	7	18	Tyan-shanskyi	c	2
0.742	18	5	9	9	23	Tyan-shanskyi	c	2
0.706	18	7	11	12	21	Tyan-shanskyi	c	2
0.744	17	9	9	10	17	Tyan-shanskyi	c	2
0.767	14	7	8	9	20	Tyan-shanskyi	c	2
0.741	11	8	7	9	16	Tyan-shanskyi	c	2
0.717	15	7	7	8	12	Tyan-shanskyi	c	2
0.704	15	9	9	10	11	Tyan-shanskyi	c	2
0.761	16	9	8	7	15	Tyan-shanskyi	c	2
0.745	14	6	8	7	9	Tyan-shanskyi	c	2
0.747	15	16	11	13	12	Tyan-shanskyi	c	3
0.758	16	8	9	10	16	Tyan-shanskyi	c	3
0.733	18	9	12	14	27	Tyan-shanskyi	c	3
0.723	13	6	8	9	14	Tyan-shanskyi	c	3
0.758	14	10	9	11	20	Tyan-shanskyi	c	3
0.743	18	9	9	10	15	Tyan-shanskyi	c	3
0.758	17	6	9	10	12	Tyan-shanskyi	c	3
0.758	11	5	15	15	12	Tyan-shanskyi	c	3
0.737	14	12	10	11	15	Tyan-shanskyi	c	3
0.624	12	8	9	10	4	Tyan-shanskyi	c	3
0.77	7	2.5	6	7	9	Tyan-shanskyi	peg	1
0.75	7	3	6	7	10	Tyan-shanskyi	peg	1
0.758	5	3.5	6	6	4	Tyan-shanskyi	peg	1
0.737	9	4	5	6	10	Tyan-shanskyi	peg	1
0.751	11	5	6	7	12	Tyan-shanskyi	peg	1
0.744	6	6	7	8	15	Tyan-shanskyi	peg	1
0.746	6	4	6	7	11	Tyan-shanskyi	peg	1
0.731	11	5	7	8	13	Tyan-shanskyi	peg	1
0.743	9	5	5	6	11	Tyan-shanskyi	peg	1
0.725	12	7	7	8	15	Tyan-shanskyi	peg	1
0.781	6	3	4	4	8	Tyan-shanskyi	peg	1
0.734	9	5	7	8	14	Tyan-shanskyi	peg	1
0.76	11	5	7	8	10	Tyan-shanskyi	peg	1
0.749	7	4	5	5	9	Tyan-shanskyi	peg	1
0.712	5	4.5	5	6	7	Tyan-shanskyi	peg	1
0.671	12	2	7	8	6	Tyan-shanskyi	peg	2
0.749	15	2	6	7	9	Tyan-shanskyi	peg	2
0.742	5	4	2	3	3	Tyan-shanskyi	peg	2
0.773	9	2	5	5	7	Tyan-shanskyi	peg	2
0.745	8	5	6	7	6	Tyan-shanskyi	peg	2
0.747	12	4	8	7	10	Tyan-shanskyi	peg	2
0.773	7	4	7	8	10	Tyan-shanskyi	peg	2
0.743	13	5	11	11	16	Tyan-shanskyi	peg	2
0.679	13	5	10	11	17	Tyan-shanskyi	peg	2
0.759	11	5	5	6	8	Tyan-shanskyi	peg	2
0.762	5	1	2	2	3	Tyan-shanskyi	peg	2
0.759	8	2	5	5	6	Tyan-shanskyi	peg	2
0.744	8	5	5	6	8	Tyan-shanskyi	peg	2
0.779	14	6	14	15	20	Tyan-shanskyi	peg	2
0.765	14	8	13	14	16	Tyan-shanskyi	peg	2
0.755	12	6	8	9	12	Tyan-shanskyi	peg	3
0.731	7	3	6	7	5	Tyan-shanskyi	peg	3
0.726	13	8	9	11	20	Tyan-shanskyi	peg	3
0.737	10	6	7	7	11	Tyan-shanskyi	peg	3
0.745	8	5	6	6	15	Tyan-shanskyi	peg	3
0.725	9	3	6	7	10	Tyan-shanskyi	peg	3
0.738	11	7	8	9	12	Tyan-shanskyi	peg	3
0.745	8	3	5	5	6	Tyan-shanskyi	peg	3
0.74	8	4	6	7	10	Tyan-shanskyi	peg	3
0.732	7	4	6	7	12	Tyan-shanskyi	peg	3
0.742	9	7	6	7	12	Tyan-shanskyi	peg	3
0.731	9	5	6	6	7	Tyan-shanskyi	peg	3
0.703	6	4	6	5	8	Tyan-shanskyi	peg	3
0.706	9	5	8	8	15	Tyan-shanskyi	peg	3
0.739	3.5	2	5	4	3	Tyan-shanskyi	peg	3
0.735	10	4	7	8	10	Tyan-shanskyi	peg	4
0.781	10	2	6	7	11	Tyan-shanskyi	peg	4
0.724	9	3	6	7	7	Tyan-shanskyi	peg	4
0.758	10	4	7	8	10	Tyan-shanskyi	peg	4
0.722	11	6	6	7	12	Tyan-shanskyi	peg	4
0.764	10	13	7	8	10	Tyan-shanskyi	peg	4
0.735	9	8	7	8	13	Tyan-shanskyi	peg	4
0.743	11	7	8	9	15	Tyan-shanskyi	peg	4
0.711	7	3	8	7	11	Tyan-shanskyi	peg	4
0.734	11	3	7	8	9	Tyan-shanskyi	peg	4
0.716	10	4	7	8	8	Tyan-shanskyi	peg	4
0.746	8	4	6	7	10	Tyan-shanskyi	peg	4
0.743	9	6	6	7	12	Tyan-shanskyi	peg	4
0.745	10	3	6	7	8	Tyan-shanskyi	peg	4
0.706	9	4	7	8	10	Tyan-shanskyi	peg	4
0.625	8	3	8	11	11	shagalaly	c	1
0.695	5	4	6	7	4	shagalaly	c	1
0.572	5	7	9	11	6	shagalaly	c	1
0.859	8	6	8	10	13	shagalaly	c	1
0.602	6	2.5	9	12	7	shagalaly	c	1
0.562	5	3	8	10	6	shagalaly	c	1
0.611	7	4	9	12	8	shagalaly	c	1
0.517	10	7	8	9	10	shagalaly	c	1
0.636	8	3	8	10	13	shagalaly	c	1
0.597	8	8	15	17	19	shagalaly	c	1
0.582	7.5	6.5	9	10	12	shagalaly	c	1
0.544	10	8	8	9	14	shagalaly	c	1
0.579	6	14	7	9	6	shagalaly	c	1
0.661	5	10	11	12	9	shagalaly	c	1
0.631	6	11	8	9	8	shagalaly	c	1
0.719	13	4	9	10	15	shagalaly	c	2
0.744	13	6	10	11	24	shagalaly	c	2
0.754	12	5	8	9	15	shagalaly	c	2
0.715	17	8	9	11	17	shagalaly	c	2
0.726	18	5	11	12	19	shagalaly	c	2
0.743	16	4	10	12	18	shagalaly	c	2
0.708	15	7	9	11	25	shagalaly	c	2
0.713	15	5	8	10	16	shagalaly	c	2
0.745	17	5	11	12	20	shagalaly	c	2
0.751	15	8	9	10	16	shagalaly	c	2
0.727	15	4	11	14	19	shagalaly	c	2
0.758	13	2	8	9	15	shagalaly	c	2
0.727	14	6	8	10	25	shagalaly	c	2
0.673	17	4	10	12	21	shagalaly	c	2
0.697	16	4	11	12	30	shagalaly	c	2
0.747	17	5	11	12	29	shagalaly	c	3
0.746	14	5	8	10	15	shagalaly	c	3
0.754	13	5	8	9	14	shagalaly	c	3
0.739	14	4	8	9	16	shagalaly	c	3
0.741	16	4	9	11	17	shagalaly	c	3
0.775	13	4	7	8	18	shagalaly	c	3
0.729	14	4	7	9	13	shagalaly	c	3
0.731	13	5	9	10	11	shagalaly	c	3
0.714	16	4	10	12	23	shagalaly	c	3
0.683	15	5	10	12	25	shagalaly	c	3
0.73	14	2	8	10	12	shagalaly	c	3
0.7	9	3	9	10	17	shagalaly	c	3
0.714	13	4	8	9	18	shagalaly	c	3
0.701	14	2	9	11	22	shagalaly	c	3
0.678	14	3	8	10	14	shagalaly	c	3
0.417	4	7	6	11	17	shagalaly	peg	1
0.636	5.5	2	10	17	12	shagalaly	peg	1
0.611	3	2.5	7	7	11	shagalaly	peg	1
0.616	4.5	9.5	8	10	12	shagalaly	peg	1
0.665	4	5	9	11	9	shagalaly	peg	1
0.67	3.5	2.5	6	7	8	shagalaly	peg	1
0.563	3.5	5	7	9	9	shagalaly	peg	1
0.596	3	3.5	7	8	11	shagalaly	peg	1
0.549	3	10	6	7	13	shagalaly	peg	1
0.543	4	6	6	7	15	shagalaly	peg	1
0.633	3.5	6.5	9	15	11	shagalaly	peg	1
0.586	3	3	6	8	9	shagalaly	peg	1
0.702	3.5	5	8	9	8	shagalaly	peg	1
0.673	5	3	6	8	9	shagalaly	peg	1
0.683	3.5	5	7	9	7	shagalaly	peg	1
0.728	5.5	3.5	8	9	10	shagalaly	peg	2
0.687	5.5	2	11	12	11	shagalaly	peg	2
0.705	3.5	2.5	7	9	11	shagalaly	peg	2
0.719	6	3	8	10	11	shagalaly	peg	2
0.711	3.5	2.5	6	8	14	shagalaly	peg	2
0.719	6	2.5	9	11	9	shagalaly	peg	2
0.737	5	2.5	6	8	7	shagalaly	peg	2
0.713	4.5	5	8	10	8	shagalaly	peg	2
0.706	4	2	7	10	11	shagalaly	peg	2
0.692	3.5	3	6	8	4	shagalaly	peg	2
0.665	3.5	4	6	9	8	shagalaly	peg	2
0.658	4	2.5	7	8	8	shagalaly	peg	2
0.608	3.5	6	7	9	6	shagalaly	peg	2
0.718	3.5	2.5	7	8	10	shagalaly	peg	2
0.542	2.5	2	6	8	10	shagalaly	peg	2
0.667	4	4	11	14	15	shagalaly	peg	3
0.657	4.5	5	9	17	10	shagalaly	peg	3
0.5	2.5	7	6	7	8	shagalaly	peg	3
0.627	4	7	9	11	9	shagalaly	peg	3
0.566	4	5	9	11	10	shagalaly	peg	3
0.528	3.5	7	8	11	12	shagalaly	peg	3
0.523	4	8	8	11	12	shagalaly	peg	3
0.517	4	10	6	7	11	shagalaly	peg	3
0.539	5	6	12	18	11	shagalaly	peg	3
0.447	2.5	2.5	4	6	6	shagalaly	peg	3
0.521	2	2	5	6	9	shagalaly	peg	3
0.567	1.5	3.5	2	5	4	shagalaly	peg	3
0.571	3	4	5	8	9	shagalaly	peg	3
0.577	3.5	10	9	11	10	shagalaly	peg	3
0.603	2.5	5	7	9	7	shagalaly	peg	3

## Sheet: S7 raw data
Yagodnyi 19	Photosynthetic activity	Plant height (cm)	Length of roots (cm)	Number of internodes (pcs)	Number of leaves (pcs)	Number of roots (pcs)	Yagodnyi 19	Photosynthetic activity	Plant height (cm)	Length of roots (cm)	Number of internodes (pcs)	Number of leaves (pcs)	Number of roots (pcs)	Yagodnyi 19	Photosynthetic activity	Plant height (cm)	Length of roots (cm)	Number of internodes (pcs)	Number of leaves (pcs)	Number of roots (pcs)	Yagodnyi 19	Photosynthetic activity	Plant height (cm)	Length of roots (cm)	Number of internodes (pcs)	Number of leaves (pcs)	Number of roots (pcs)	Yagodnyi 19	Photosynthetic activity	Plant height (cm)	Length of roots (cm)	Number of internodes (pcs)	Number of leaves (pcs)	Number of roots (pcs)	Yagodnyi 19	Photosynthetic activity	Plant height (cm)	Length of roots (cm)	Number of internodes (pcs)	Number of leaves (pcs)	Number of roots (pcs)	Yagodnyi 19	Photosynthetic activity	Plant height (cm)	Length of roots (cm)	Number of internodes (pcs)	Number of leaves (pcs)	Number of roots (pcs)
Control-1							Control-2							Control-3							PEG-1							PEG-2							PEG-3							PEG-4
Plant 1	0.6	6	5	7	9	10	Plant 1	0.768	17	7	9	10	25	Plant 1	0.735	17	3	13	14	20	Plant 1	0.646	10	5	8	9	15	Plant 1	0.692	9.5	3	11	10	20	Plant 1	0.682	9	2	7	8	10	Plant 1	0.676	10	3	6	8	12
Plant 2	0.553	10	7	10	21	13	Plant 2	0.768	15	5	13	15	21	Plant 2	0.689	14	3	8	9	7	Plant 2	0.698	9	3.5	9	8	7	Plant 2	0.711	8	2.5	7	8	15	Plant 2	0.764	10	2	9	10	7	Plant 2	0.721	9	5	8	9	15
Plant 3	0.57	11.5	4	10	18	12	Plant 3	0.717	15	4	17	119	27	Plant 3	0.667	7	3	5	5	6	Plant 3	0.693	8	2	9	7	6	Plant 3	0.672	8	2	7	7	10	Plant 3	0.68	14	4	8	10	12	Plant 3	0.755	10	4	6	7	6
Plant 4	0.641	10.5	6.5	9	11	10	Plant 4	0.696	9	2.5	6	7	12	Plant 4	0.732	9	3	6	7	9	Plant 4	0.64	8	3	8	9	12	Plant 4	0.648	9	2	8	9	7	Plant 4	0.714	13	3	9	10	15	Plant 4	0.701	9	3	6	8	12
Plant 5	0.609	10	3	8	11	9	Plant 5	0.693	6	2	4	5	7	Plant 5	0.761	8	2	6	5	7	Plant 5	0.663	9.5	4	9	7	11	Plant 5	0.666	10	4	11	11	20	Plant 5	0.694	9	4	8	9	10	Plant 5	0.731	11	5	8	9	11
Plant 6	0.637	10	5	11	23	14	Plant 6	0.727	13	3.5	7	9	20	Plant 6	0.693	17	3	10	11	15	Plant 6	0.654	7	3	6	7	9	Plant 6	0.663	8	4	10	10	15	Plant 6	0.701	9	4	8	10	12	Plant 6	0.685	9	2	6	6	9
Plant 7	0.571	7.5	6	7	11	9	Plant 7	0.713	14	4	8	10	23	Plant 7	0.668	16	2	8	7	9	Plant 7	0.668	4	1	6	5	6	Plant 7	0.671	6	1.5	5	5	7	Plant 7	0.632	9	4	8	10	9	Plant 7	0.668	10	4	8	7	12
Plant 8	0.559	9	3	7	9	10	Plant 8	0.711	17	5	11	13	25	Plant 8	0.667	8	2	7	8	11	Plant 8	0.633	5	1	6	6	4	Plant 8	0.669	10	2	11	13	17	Plant 8	0.754	6	3	10	11	7	Plant 8	0.716	7	2	7	9	5
Plant 9	0.622	10.5	3.5	8	17	11	Plant 9	0.726	15	5	9	11	28	Plant 9	0.667	15	5	9	12	22	Plant 9	0.64	6	1.5	6	5	7	Plant 9	0.638	7	3	7	6	11	Plant 9	0.69	5	2	6	8	8	Plant 9	0.649	11	6	7	8	18
Plant 10	0.608	10	6.5	12	19	15	Plant 10	0.58	14	4.5	9	8	22	Plant 10	0.657	5	1	4	5	2	Plant 10	0.624	7	1.5	6	7	9	Plant 10	0.652	7	3	8	7	10	Plant 10	0.691	11	5	9	10	13	Plant 10	0.706	9	4	6	7	9
Plant 11	0.6	11.5	4	12	16	12	Plant 11	0.68	14	4	9	10	20	Plant 11	0.703	3.5	0	3	3	9.5	Plant 11	0.679	8	2	8	7	7	Plant 11	0.699	9	2	8	9	10	Plant 11	0.691	7	2.5	7	6	8	Plant 11	0.69	8	2	6	7	10
Plant 12	0.596	11	6	8	11	16	Plant 12	0.652	19	4	12	14	26	Plant 12	0.606	3	1	2	2	4	Plant 12	0.666	5	1	8	6	4	Plant 12	0.691	8	3	9	9	13	Plant 12	0.73	11	4	7	8	12	Plant 12	0.621	8	5	7	7	14
Plant 13	0.598	9.5	4	10	16	17	Plant 13	0.657	19	5	21	24	31	Plant 13	0.537	9	2	8	9	12	Plant 13							Plant 13	0.537	8	3	17	16	22	Plant 13	0.725	5	2	7	8	6	Plant 13
Plant 14	0.592	9	3	9	18	10	Plant 14	0.742	15	2.5	7	8	14	Plant 14							Plant 14							Plant 14	0.997	2.5	0	1	1	0	Plant 14	0.613	4	2	2	1	6	Plant 14
Plant 15	0.565	7	8.5	7	11	13	Plant 15	0.622	14	5.5	8	8	12	Plant 15							Plant 15							Plant 15	0.711	2	0	2	2	0	Plant 15	0.722	12	4	11	13	15	Plant 15
Average	0.594733	9.53333	5	9	14.7333	12.0667	Average	0.6968	14.4	4.23333	10	18.0667	20.8667	Average	0.675538	10.1154	2.30769	6.84615	7.46154	10.2692	Average	0.658667	7.20833	2.375	7.41667	6.91667	8.08333	Average	0.6878	7.46667	2.33333	8.13333	8.2	11.8	Average	0.698867	8.93333	3.16667	7.7	8.8	10	Average	0.69325	9.25	3.75	6.75	7.66667	11.0833
Gala	Photosynthetic activity	Plant height (cm)	Length of roots (cm)	Number of internodes (pcs)	Number of leaves (pcs)	Number of roots (pcs)	Gala	Photosynthetic activity	Plant height (cm)	Length of roots (cm)	Number of internodes (pcs)	Number of leaves (pcs)	Number of roots (pcs)	Gala	Photosynthetic activity	Plant height (cm)	Length of roots (cm)	Number of internodes (pcs)	Number of leaves (pcs)	Number of roots (pcs)	Gala	Photosynthetic activity	Plant height (cm)	Length of roots (cm)	Number of internodes (pcs)	Number of leaves (pcs)	Number of roots (pcs)	Gala	Photosynthetic activity	Plant height (cm)	Length of roots (cm)	Number of internodes (pcs)	Number of leaves (pcs)	Number of roots (pcs)	Gala	Photosynthetic activity	Plant height (cm)	Length of roots (cm)	Number of internodes (pcs)	Number of leaves (pcs)	Number of roots (pcs)
Control-1							Control-2							Control-3							PEG-1							PEG-2							PEG-3
Plant 1	0.556	6.5	11	9	11	14	Plant 1	0.688	17	3	14	16	20	Plant 1	0.726	11	3	11	12	9	Plant 1	0.58	5.5	5	7	9	7	Plant 1	0.563	5	9	8	10	12	Plant 1	0.719	10	4	12	12	18
Plant 2	0.604	6	6	9	11	13	Plant 2	0.741	9	4	9	10	7	Plant 2	0.742	9	2	8	9	4	Plant 2	0.621	5	3	7	9	9	Plant 2	0.621	5	5	8	10	16	Plant 2	0.693	15	3	11	13	15
Plant 3	0.573	7	6	8	10	12	Plant 3	0.765	13	6	12	14	20	Plant 3	0.744	14	7	11	12	14	Plant 3	0.601	4	2.5	7	9	7	Plant 3	0.596	5	2	9	11	8	Plant 3	0.762	11	6	9	8	18
Plant 4	0.569	7	6	8	10	14	Plant 4	0.765	12	3	6	7	9	Plant 4	0.736	13	6	14	16	13	Plant 4	0.594	6.5	7	8	10	0	Plant 4	0.639	4	7	6	8	14	Plant 4	0.68	13	3	8	9	8
Plant 5	0.621	6	7	8	9	13	Plant 5	0.74	12	2	10	11	7	Plant 5	0.752	13	6	16	18	20	Plant 5	0.612	5	9	9	10	11	Plant 5	0.582	6	4	8	10	10	Plant 5	0.739	13	5	11	12	20
Plant 6	0.642	7	3	10	12	11	Plant 6	0.751	11	4	9	10	15	Plant 6	0.714	11	5	15	16	20	Plant 6	0.645	6.5	4	8	10	15	Plant 6	0.561	4.5	5	9	10	12	Plant 6	0.711	13	5	17	18	22
Plant 7	0.584	6	5	8	10	5	Plant 7	0.733	11	5	9	11	16	Plant 7	0.705	10	2	8	9	9	Plant 7	0.61	5	6	7	9	8	Plant 7	0.563	4	4.5	7	9	11	Plant 7	0.739	12	4	10	12	15
Plant 8	0.603	7	5	9	10	14	Plant 8	0.752	14	3	7	8	10	Plant 8	0.743	12	3	10	12	13	Plant 8	0.55	5.5	4	8	9	5	Plant 8	0.58	4	5	6	6	11	Plant 8	0.725	11	5	9	10	15
Plant 9	0.588	4	4	8	9	7	Plant 9	0.756	10	2	10	12	14	Plant 9	0.702	13	5	11	12	15	Plant 9	0.604	5	6	8	10	7	Plant 9	0.523	5.5	4	7	9	15	Plant 9	0.714	11	3	11	13	23
Plant 10	0.594	5.5	4	9	10	9	Plant 10	0.748	12	6	15	17	22	Plant 10	0.736	6	4	6	7	7	Plant 10	0.575	4	6.5	8	10	10	Plant 10	0.563	6	2.5	8	9	11	Plant 10	0.764	9	2	7	8	6
Plant 11	0.703	5	5	8	10	9	Plant 11	0.706	16	4	14	16	27	Plant 11	0.725	11	4	10	12	9	Plant 11	0.55	5	2	8	10	10	Plant 11	0.55	4.5	4	7	9	7	Plant 11	0.716	15	3	11	13	21
Plant 12	0.559	5	4	7	9	10	Plant 12	0.747	13	6	8	10	18	Plant 12	0.745	11	3	7	8	10	Plant 12	0.619	5	4.5	7	10	6	Plant 12	0.695	3.5	3	8	10	16	Plant 12	0.729	10	5	13	14	20
Plant 13	0.612	6	5	6	7	9	Plant 13	0.748	10	3	8	9	10	Plant 13	0.675	11	4	13	15	25	Plant 13	0.621	3.5	4	6	8	5	Plant 13	0.581	2.5	3.5	4	5	8	Plant 13	0.695	9	5	10	11	20
Plant 14	0.575	4	6	7	8	4	Plant 14	0.703	13	3	15	16	20	Plant 14	0.702	12	4	11	12	15	Plant 14	0.595	4	5.5	8	10	12	Plant 14	0.575	4	3	9	10	7	Plant 14	0.684	11	2	11	13	24
Plant 15	0.597	4	7	8	6	6	Plant 15	0.66	11	3	9	11	18	Plant 15	0.698	11	4	1	12	15	Plant 15	0.601	4.5	3	7	10	5	Plant 15	0.6	3	3	7	7	16	Plant 15
Average	0.598667	5.73333	5.6	8.13333	9.46667	10	Average	0.733533	12.2667	3.8	10.3333	11.8667	15.5333	Average	0.723	11.2	4.13333	10.1333	12.1333	13.2	Average	0.598533	4.93333	4.8	7.53333	9.53333	7.8	Average	0.586133	4.43333	4.3	7.4	8.86667	11.6	Average	0.719286	11.6429	3.92857	10.7143	11.8571	17.5
Aksor	Photosynthetic activity	Plant height (cm)	Length of roots (cm)	Number of internodes (pcs)	Number of leaves (pcs)	Number of roots (pcs)	Aksor	Photosynthetic activity	Plant height (cm)	Length of roots (cm)	Number of internodes (pcs)	Number of leaves (pcs)	Number of roots (pcs)	Aksor	Photosynthetic activity	Plant height (cm)	Length of roots (cm)	Number of internodes (pcs)	Number of leaves (pcs)	Number of roots (pcs)	Aksor	Photosynthetic activity	Plant height (cm)	Length of roots (cm)	Number of internodes (pcs)	Number of leaves (pcs)	Number of roots (pcs)	Aksor	Photosynthetic activity	Plant height (cm)	Length of roots (cm)	Number of internodes (pcs)	Number of leaves (pcs)	Number of roots (pcs)	Aksor	Photosynthetic activity	Plant height (cm)	Length of roots (cm)	Number of internodes (pcs)	Number of leaves (pcs)	Number of roots (pcs)	Aksor	Photosynthetic activity	Plant height (cm)	Length of roots (cm)	Number of internodes (pcs)	Number of leaves (pcs)	Number of roots (pcs)
Control-1							Control-2							Control-3							PEG-1							PEG-2							PEG-3							PEG-4
Plant 1	0.663	7	4	10	9	15	Plant 1	0.727	16	4	11	12	15	Plant 1	0.719	8	5	10	12	14	Plant 1	0.676	6	2.5	7	9	14	Plant 1	0.537	3	1.5	6	10	15	Plant 1	0.711	10	4	9	10	6	Plant 1	0.68	8	3	6	7	7
Plant 2	0.645	7	3	8	10	13	Plant 2	0.754	10	6	8	10	15	Plant 2	0.754	11	4	11	13	12	Plant 2	0.586	7	4	8	10	17	Plant 2	0.549	2.5	1	5	6	13	Plant 2	0.744	10	2.5	9	10	13	Plant 2	0.723	8	3	6	7	8
Plant 3	0.575	7.5	3	11	15	16	Plant 3	0.763	12	8	9	11	27	Plant 3	0.725	10	8	10	12	20	Plant 3	0.605	5	2	6	8	10	Plant 3	0.559	1.5	5	5	6	7	Plant 3	0.669	8	4	6	8	22	Plant 3	0.695	11	3.5	6	7	11
Plant 4	0.601	7	2	9	10	9	Plant 4	0.734	11	6	9	12	12	Plant 4	0.738	9	4	8	11	16	Plant 4	0.594	5.5	1.5	6	8	14	Plant 4	0.572	4.5	1.5	9	9	8	Plant 4	0.717	5	4	6	7	8	Plant 4	0.739	11	2	7	8	9
Plant 5	0.563	7.5	2.5	9	8	9	Plant 5	0.76	13	5	16	18	15	Plant 5	0.747	9	6	8	10	17	Plant 5	0.542	4.5	1.5	7	10	7	Plant 5	0.578	3	1.5	5	7	9	Plant 5	0.734	9	6	8	9	8	Plant 5	0.684	8	1.5	10	11	7
Plant 6	0.56	7.5	2.5	6	7	16	Plant 6	0.764	12	5	8	10	15	Plant 6	0.752	9	4	12	13	11	Plant 6	0.655	6	3	7	7	13	Plant 6	0.528	4.5	2	5	7	4	Plant 6	0.71	7	3	8	9	7	Plant 6	0.744	10	2	8	10	12
Plant 7	0.634	6	2	5	6	9	Plant 7	0.752	11	5	7	10	23	Plant 7	0.742	11	4.5	13	15	19	Plant 7	0.641	6.5	2	8	8	16	Plant 7	0.565	2.5	1	5	6	10	Plant 7	0.73	5	6	6	7	5	Plant 7	0.658	10	3	7	6	8
Plant 8	0.423	6.5	3	13	15	17	Plant 8	0.773	11	5	8	15	20	Plant 8	0.729	7	3	7	8	6	Plant 8	0.598	4	1.5	7	8	10	Plant 8	0.578	5	3	7	9	11	Plant 8	0.695	7	3	6	7	9	Plant 8	0.653	10	1.5	6	7	9
Plant 9	0.588	6	3.5	6	6	15	Plant 9	0.738	13	3	9	12	16	Plant 9	0.735	10	3	17	18	20	Plant 9	0.565	4.5	1	8	9	9	Plant 9	0.553	3.5	3.5	6	8	8	Plant 9	0.721	6	3	6	6	8	Plant 9	0.72	9	2	5	6	4
Plant 10	0.612	8	6	8	9	10	Plant 10	0.734	7	3.5	13	14	15	Plant 10	0.768	11	3	15	17	28	Plant 10	0.572	5	2.5	7	8	12	Plant 10	0.458	3.5	2	4	5	12	Plant 10	0.742	8	4	12	12	15	Plant 10	0.695	10	2	8	8	9
Plant 11	0.553	6.5	2.5	7	8	9	Plant 11	0.731	10	6.5	8	9	6	Plant 11	0.748	9	9	9	10	24	Plant 11	0.487	4	1.5	9	9	15	Plant 11	0.539	4.5	1.5	6	6	14	Plant 11	0.727	6	4	8	7	6	Plant 11	0.726	11	3	9	10	15
Plant 12	0.556	6.5	3	10	8	13	Plant 12	0.706	10	2.5	12	14	10	Plant 12	0.749	8	5	11	12	15	Plant 12	0.579	4	2.5	7	8	16	Plant 12	0.559	3	1.5	4	6	8	Plant 12	0.75	12	3	9	11	15	Plant 12	0.659	9	3	6	7	8
Plant 13	0.555	6.5	4	6	6	11	Plant 13	0.768	13	3	10	12	15	Plant 13	0.727	9	4	13	15	10	Plant 13	0.612	4.5	1.5	9	11	17	Plant 13	0.556	4	2	6	6	10	Plant 13	0.685	9	4	9	11	15	Plant 13	0.654	9	3	5	6	8
Plant 14	0.502	8	3	5	6	14	Plant 14	0.746	10	2	8	10	9	Plant 14	0.712	8	3	6	7	12	Plant 14	0.592	4.5	2.5	7	8	11	Plant 14	0.511	3	3	5	6	8	Plant 14	0.662	6	2	5	6	4	Plant 14	0.679	10	2	10	11	28
Plant 15	0.587	7	5	6	7	12	Plant 15	0.728	10	3	13	15	17	Plant 15	0.736	9	3	12	14	15	Plant 15	0.578	4	3	7	8	7	Plant 15	0.499	3.5	2	5	7	9	Plant 15	0.726	9	4	8	9	10	Plant 15	0.63	9	2	6	6	8
Average	0.574467	6.96667	3.26667	7.93333	8.66667	12.5333	Average	0.7452	11.2667	4.5	9.93333	12.2667	15.3333	Average	0.738733	9.2	4.56667	10.8	12.4667	15.9333	Average	0.592133	5	2.16667	7.33333	8.6	12.5333	Average	0.542733	3.43333	2.13333	5.53333	6.93333	9.73333	Average	0.714867	7.8	3.76667	7.66667	8.6	10.0667	Average	0.689267	9.53333	2.43333	7	7.8	10.0667
Tyan Shanskyi	Photosynthetic activity	Plant height (cm)	Length of roots (cm)	Number of internodes (pcs)	Number of leaves (pcs)	Number of roots (pcs)	Tyan Shanskyi	Photosynthetic activity	Plant height (cm)	Length of roots (cm)	Number of internodes (pcs)	Number of leaves (pcs)	Number of roots (pcs)	Tyan Shanskyi	Photosynthetic activity	Plant height (cm)	Length of roots (cm)	Number of internodes (pcs)	Number of leaves (pcs)	Number of roots (pcs)	Tyan Shanskyi	Photosynthetic activity	Plant height (cm)	Length of roots (cm)	Number of internodes (pcs)	Number of leaves (pcs)	Number of roots (pcs)	Tyan Shanskyi	Photosynthetic activity	Plant height (cm)	Length of roots (cm)	Number of internodes (pcs)	Number of leaves (pcs)	Number of roots (pcs)	Tyan Shanskyi	Photosynthetic activity	Plant height (cm)	Length of roots (cm)	Number of internodes (pcs)	Number of leaves (pcs)	Number of roots (pcs)	Tyan Shanskyi	Photosynthetic activity	Plant height (cm)	Length of roots (cm)	Number of internodes (pcs)	Number of leaves (pcs)	Number of roots (pcs)
Control							Control-2							Control-3							PEG-1							PEG-2							PEG-3							PEG-4
Plant 1	0.573	5	9	5	7	7	Plant 1	0.794	18	3	8	9	8	Plant 1	0.747	15	16	11	13	12	Plant 1	0.77	7	2.5	6	7	9	Plant 1	0.671	12	2	7	8	6	Plant 1	0.755	12	6	8	9	12	Plant 1	0.735	10	4	7	8	10
Plant 2	0.584	8	6.5	6	8	6	Plant 2	0.777	16	5	8	9	13	Plant 2	0.758	16	8	9	10	16	Plant 2	0.75	7	3	6	7	10	Plant 2	0.749	15	2	6	7	9	Plant 2	0.731	7	3	6	7	5	Plant 2	0.781	10	2	6	7	11
Plant 3	0.568	6	6	7	7	9	Plant 3	0.773	16	8	8	9	13	Plant 3	0.733	18	9	12	14	27	Plant 3	0.758	5	3.5	6	6	4	Plant 3	0.742	5	4	2	3	3	Plant 3	0.726	13	8	9	11	20	Plant 3	0.724	9	3	6	7	7
Plant 4	0.586	6	10	6	7	8	Plant 4	0.786	14	5	8	8	10	Plant 4	0.723	13	6	8	9	14	Plant 4	0.737	9	4	5	6	10	Plant 4	0.773	9	2	5	5	7	Plant 4	0.737	10	6	7	7	11	Plant 4	0.758	10	4	7	8	10
Plant 5	0.56	9	7	5	9	11	Plant 5	0.781	18.5	7	7	9	15	Plant 5	0.758	14	10	9	11	20	Plant 5	0.751	11	5	6	7	12	Plant 5	0.745	8	5	6	7	6	Plant 5	0.745	8	5	6	6	15	Plant 5	0.722	11	6	6	7	12
Plant 6	0.576	8	8.5	7	8	8	Plant 6	0.748	15	7	9	7	18	Plant 6	0.743	18	9	9	10	15	Plant 6	0.744	6	6	7	8	15	Plant 6	0.747	12	4	8	7	10	Plant 6	0.725	9	3	6	7	10	Plant 6	0.764	10	13	7	8	10
Plant 7	0.566	7	13	6	9	11	Plant 7	0.742	18	5	9	9	23	Plant 7	0.758	17	6	9	10	12	Plant 7	0.746	6	4	6	7	11	Plant 7	0.773	7	4	7	8	10	Plant 7	0.738	11	7	8	9	12	Plant 7	0.735	9	8	7	8	13
Plant 8	0.633	7	8	6	11	8	Plant 8	0.706	18	7	11	12	21	Plant 8	0.758	11	5	15	15	12	Plant 8	0.731	11	5	7	8	13	Plant 8	0.743	13	5	11	11	16	Plant 8	0.745	8	3	5	5	6	Plant 8	0.743	11	7	8	9	15
Plant 9	0.593	6	9.5	6	6	7	Plant 9	0.744	17	9	9	10	17	Plant 9	0.737	14	12	10	11	15	Plant 9	0.743	9	5	5	6	11	Plant 9	0.679	13	5	10	11	17	Plant 9	0.74	8	4	6	7	10	Plant 9	0.711	7	3	8	7	11
Plant 10	0.562	7	7	7	8	8	Plant 10	0.767	14	7	8	9	20	Plant 10	0.624	12	8	9	10	4	Plant 10	0.725	12	7	7	8	15	Plant 10	0.759	11	5	5	6	8	Plant 10	0.732	7	4	6	7	12	Plant 10	0.734	11	3	7	8	9
Plant 11	0.592	6	8	8	9	7	Plant 11	0.741	11	8	7	9	16	Plant 11							Plant 11	0.781	6	3	4	4	8	Plant 11	0.762	5	1	2	2	3	Plant 11	0.742	9	7	6	7	12	Plant 11	0.716	10	4	7	8	8
Plant 12	0.599	5.5	5	7	7	9	Plant 12	0.717	15	7	7	8	12	Plant 12							Plant 12	0.734	9	5	7	8	14	Plant 12	0.759	8	2	5	5	6	Plant 12	0.731	9	5	6	6	7	Plant 12	0.746	8	4	6	7	10
Plant 13	0.619	6	7	8	9	10	Plant 13	0.704	15	9	9	10	11	Plant 13							Plant 13	0.76	11	5	7	8	10	Plant 13	0.744	8	5	5	6	8	Plant 13	0.703	6	4	6	5	8	Plant 13	0.743	9	6	6	7	12
Plant 14	0.571	5.5	7	7	8	8	Plant 14	0.761	16	9	8	7	15	Plant 14							Plant 14	0.749	7	4	5	5	9	Plant 14	0.779	14	6	14	15	20	Plant 14	0.706	9	5	8	8	15	Plant 14	0.745	10	3	6	7	8
Plant 15	0.566	5.5	4	6	8	7	Plant 15	0.745	14	6	8	7	9	Plant 15							Plant 15	0.712	5	4.5	5	6	7	Plant 15	0.765	14	8	13	14	16	Plant 15	0.739	3.5	2	5	4	3	Plant 15	0.706	9	4	7	8	10
Average	0.5832	6.5	7.7	6.46667	8.06667	8.26667	Average	0.7524	15.7	6.8	8.26667	8.8	14.7333	Average	0.7339	14.8	8.9	10.1	11.3	14.7	Average	0.746067	8.06667	4.43333	5.93333	6.73333	10.5333	Average	0.746	10.2667	4	7.06667	7.66667	9.66667	Average	0.733	8.63333	4.8	6.53333	7	10.5333	Average	0.737533	9.6	4.93333	6.73333	7.6	10.4
Shagalaly	Photosynthetic activity	Plant height (cm)	Length of roots (cm)	Number of internodes (pcs)	Number of leaves (pcs)	Number of roots (pcs)	Shagalaly	Photosynthetic activity	Plant height (cm)	Length of roots (cm)	Number of internodes (pcs)	Number of leaves (pcs)	Number of roots (pcs)	Shagalaly	Photosynthetic activity	Plant height (cm)	Length of roots (cm)	Number of internodes (pcs)	Number of leaves (pcs)	Number of roots (pcs)	Shagalaly	Photosynthetic activity	Plant height (cm)	Length of roots (cm)	Number of internodes (pcs)	Number of leaves (pcs)	Number of roots (pcs)	Shagalaly	Photosynthetic activity	Plant height (cm)	Length of roots (cm)	Number of internodes (pcs)	Number of leaves (pcs)	Number of roots (pcs)	Shagalaly	Photosynthetic activity	Plant height (cm)	Length of roots (cm)	Number of internodes (pcs)	Number of leaves (pcs)	Number of roots (pcs)
Control-1							Control-2							Control-3							PEG-1							PEG-2							PEG-3
Plant 1	0.625	8	3	8	11	11	Plant 1	0.719	13	4	9	10	15	Plant 1	0.747	17	5	11	12	29	Plant 1	0.417	4	7	6	11	17	Plant 1	0.728	5.5	3.5	8	9	10	Plant 1	0.667	4	4	11	14	15
Plant 2	0.695	5	4	6	7	4	Plant 2	0.744	13	6	10	11	24	Plant 2	0.746	14	5	8	10	15	Plant 2	0.636	5.5	2	10	17	12	Plant 2	0.687	5.5	2	11	12	11	Plant 2	0.657	4.5	5	9	17	10
Plant 3	0.572	5	7	9	11	6	Plant 3	0.754	12	5	8	9	15	Plant 3	0.754	13	5	8	9	14	Plant 3	0.611	3	2.5	7	7	11	Plant 3	0.705	3.5	2.5	7	9	11	Plant 3	0.5	2.5	7	6	7	8
Plant 4	0.8592	8	6	8	10	13	Plant 4	0.715	17	8	9	11	17	Plant 4	0.739	14	4	8	9	16	Plant 4	0.616	4.5	9.5	8	10	12	Plant 4	0.719	6	3	8	10	11	Plant 4	0.627	4	7	9	11	9
Plant 5	0.602	6	2.5	9	12	7	Plant 5	0.726	18	5	11	12	19	Plant 5	0.741	16	4	9	11	17	Plant 5	0.665	4	5	9	11	9	Plant 5	0.711	3.5	2.5	6	8	14	Plant 5	0.566	4	5	9	11	10
Plant 6	0.562	5	3	8	10	6	Plant 6	0.743	16	4	10	12	18	Plant 6	0.775	13	4	7	8	18	Plant 6	0.67	3.5	2.5	6	7	8	Plant 6	0.719	6	2.5	9	11	9	Plant 6	0.528	3.5	7	8	11	12
Plant 7	0.611	7	4	9	12	8	Plant 7	0.708	15	7	9	11	25	Plant 7	0.729	14	4	7	9	13	Plant 7	0.563	3.5	5	7	9	9	Plant 7	0.737	5	2.5	6	8	7	Plant 7	0.523	4	8	8	11	12
Plant 8	0.517	10	7	8	9	10	Plant 8	0.713	15	5	8	10	16	Plant 8	0.731	13	5	9	10	11	Plant 8	0.596	3	3.5	7	8	11	Plant 8	0.713	4.5	5	8	10	8	Plant 8	0.517	4	10	6	7	11
Plant 9	0.636	8	3	8	10	13	Plant 9	0.745	17	5	11	12	20	Plant 9	0.714	16	4	10	12	23	Plant 9	0.549	3	10	6	7	13	Plant 9	0.706	4	2	7	10	11	Plant 9	0.539	5	6	12	18	11
Plant 10	0.597	8	8	15	17	19	Plant 10	0.751	15	8	9	10	16	Plant 10	0.683	15	5	10	12	25	Plant 10	0.543	4	6	6	7	15	Plant 10	0.692	3.5	3	6	8	4	Plant 10	0.447	2.5	2.5	4	6	6
Plant 11	0.582	7.5	6.5	9	10	12	Plant 11	0.727	15	4	11	14	19	Plant 11	0.73	14	2	8	10	12	Plant 11	0.633	3.5	6.5	9	15	11	Plant 11	0.665	3.5	4	6	9	8	Plant 11	0.521	2	2	5	6	9
Plant 12	0.544	10	8	8	9	14	Plant 12	0.758	13	2	8	9	15	Plant 12	0.7	9	3	9	10	17	Plant 12	0.586	3	3	6	8	9	Plant 12	0.658	4	2.5	7	8	8	Plant 12	0.567	1.5	3.5	2	5	4
Plant 13	0.579	6	14	7	9	6	Plant 13	0.727	14	6	8	10	25	Plant 13	0.714	13	4	8	9	18	Plant 13	0.702	3.5	5	8	9	8	Plant 13	0.608	3.5	6	7	9	6	Plant 13	0.571	3	4	5	8	9
Plant 14	0.661	5	10	11	12	9	Plant 14	0.673	17	4	10	12	21	Plant 14	0.701	14	2	9	11	22	Plant 14	0.673	5	3	6	8	9	Plant 14	0.718	3.5	2.5	7	8	10	Plant 14	0.577	3.5	10	9	11	10
Plant 15	0.631	6	11	8	9	8	Plant 15	0.697	16	4	11	12	30	Plant 15	0.678	14	3	8	10	14	Plant 15	0.683	3.5	5	7	9	7	Plant 15	0.542	2.5	2	6	8	10	Plant 15	0.603	2.5	5	7	9	7
Average	0.618213	6.96667	6.46667	8.73333	10.5333	9.73333	Average	0.726667	15.0667	5.13333	9.46667	11	19.6667	Average	0.725467	13.9333	3.93333	8.6	10.1333	17.6	Average	0.609533	3.76667	5.03333	7.2	9.53333	10.7333	Average	0.6872	4.26667	3.03333	7.26667	9.13333	9.2	Average	0.560667	3.36667	5.73333	7.33333	10.1333	9.53333
	Photosynthetic activity	Plant height (cm)	Length of roots (cm)	Number of internodes (pcs)	Number of leaves (pcs)	Number of roots (pcs)
Yagodnyi 19-C1	0.592	9	3	9	18	10
Yagodnyi 19-C2	0.742	15	2.5	7	8	14
Yagodnyi 19-C3	0	0	0	0	0	0
Average	0.444667	8	1.83333	5.33333	8.66667	8
Yagodnyi 19-PEG1	0	0	0	0	0	0
Yagodnyi 19-PEG2	0.997	2.5	0	1	1	0
Yagodnyi 19-PEG3	0.613	4	2	2	1	6
Yagodnyi 19-PEG4	0	0	0	0	0	0
Average	0.4025	1.625	0.5	0.75	0.5	1.5
Gala-C1	0.575	4	6	7	8	4
Gala-C2	0.703	13	3	15	16	20
Gala-C3	0.702	12	4	11	12	15
Average	0.66	9.66667	4.33333	11	12	13
Gala-PEG1	0.595	4	5.5	8	10	12
Gala-PEG2	0.575	4	3	9	10	7
Gala-PEG3	0.684	11	2	11	13	24
Average	0.618	6.33333	3.5	9.33333	11	14.3333
Aksor-C1	0.502	8	3	5	6	14
Aksor-C2	0.746	10	2	8	10	9
Aksor-C3	0.712	8	3	6	7	12
Average	0.653333	8.66667	2.66667	6.33333	7.66667	11.6667
Aksor-PEG1	0.592	4.5	2.5	7	8	11
Aksor-PEG2	0.511	3	3	5	6	8
Aksor-PEG3	0.662	6	2	5	6	4
Aksor-PEG4	0.679	10	2	10	11	28
Average	0.611	5.875	2.375	6.75	7.75	12.75
Tyan Shanskyi-C1	0.571	5.5	7	7	8	8
Tyan Shanskyi-C2	0.761	16	9	8	7	15
Tyan Shanskyi-C3	0	0	0	0	0	0
Average	0.444	7.16667	5.33333	5	5	7.66667
Tyan Shanskyi-PEG1	0.749	7	4	5	5	9
Tyan Shanskyi-PEG2	0.779	14	6	14	15	20
Tyan Shanskyi-PEG3	0.706	9	5	8	8	15
Tyan Shanskyi-PEG4	0.745	10	3	6	7	8
Average	0.74475	10	4.5	8.25	8.75	13
Shagalaly-C1	0.661	5	10	11	12	9
Shagalaly-C2	0.673	17	4	10	12	21
Shagalaly-C3	0.701	14	2	9	11	22
Average	0.678333	12	5.33333	10	11.6667	17.3333
Shagalaly-PEG1	0.673	5	3	6	8	9
Shagalaly-PEG2	0.718	3.5	2.5	7	8	10
Shagalaly-PEG3	0.577	3.5	10	9	11	10
Average	0.656	4	5.16667	7.33333	9	9.66667
	Photosynthetic activity	Plant height (cm)	Length of roots (cm)	Number of internodes (pcs)	Number of leaves (pcs)	Number of roots (pcs)
Yagodnyi 19-C	0.444667	8	1.83333	5.33333	8.66667	8
Yagodnyi 19-PEG	0.4025	1.625	0.5	0.75	0.5	1.5
Gala-C	0.66	9.66667	4.33333	11	12	13
Gala-PEG	0.618	6.33333	3.5	9.33333	11	14.3333
Aksor-C	0.653333	8.66667	2.66667	6.33333	7.66667	11.6667
Aksor-PEG	0.611	5.875	2.375	6.75	7.75	12.75
Tyan Shanskyi-C	0.444	7.16667	5.33333	5	5	7.66667
Tyan Shanskyi-PEG	0.74475	10	4.5	8.25	8.75	13
Shagalaly-C	0.678333	12	5.33333	10	11.6667	17.3333
Shagalaly-PEG	0.656	4	5.16667	7.33333	9	9.66667
	Photosynthetic activity	Plant height (cm)	Length of roots (cm)	Number of internodes (pcs)	Number of leaves (pcs)	Number of roots (pcs)
Yagodnyi 19-C
Yagodnyi 19-PEG	-9.48276	-79.6875	-72.7273	-85.9375	-94.2308	-81.25
Gala-C
Gala-PEG	-6.36364	-34.4828	-19.2308	-15.1515	-8.33333	10.2564
Aksor-C
Aksor-PEG	-6.47959	-32.2115	-10.9375	6.57895	1.08696	9.28571
Tyan Shanskyi-C
Tyan Shanskyi-PEG	67.7365	39.5349	-15.625	65	75	69.5652
Shagalaly-C
Shagalaly-PEG	-3.29238	-66.6667	-3.125	-26.6667	-22.8571	-44.2308
